# Supplementary material for: Late initiation of antenatal care visit amid implementation of new antenatal care model in Sub-Saharan African countries: A multilevel analysis of multination population survey data
Source: PLoS One. 2025 Jan 31;20(1):e0316671. doi: 10.1371/journal.pone.0316671 (PMC11785278; doi:10.1371/journal.pone.0316671)
Supplement: S1 Dataset — (XLSX) [file pone.0316671.s001.xlsx]

## Sheet: Sheet1
v001	wt	countryname	newanctiming	newrecommendedanc	recommANC	residence	comwomilliteracy	commediaexpo	womage	womedu	familysize	u5child	mediaexpo	hhwealth	birthorder	birthinterval	anctiming	deliveryplacenew	husedu	healthcaredecision	maritalstatus	ageatmarriage	v714	v481	m45_1	irondays	v151	b4_01	v228	deliveryplace	v000	v005	v012	v013	v106	v130	v136	v137	v152	v157	v158	v159	v190	bord_01	b0_01	b11_01	b12_01	b20_01	v201
1	1.89289	Zambia	Early	Non-compliant	Non-compliant	rural	High illiteracy	Low non-exposure	15-24	Primary education	>6	>2	not exposed	Poor	2024-01-03	suboptimal	Early	Facility	Higher education	Others	Never married		no	no	yes	>=90 days	female	female	no	Facility	ZM7	1892890	20	20-24	primary	vodoun	11	4	47	not at a	not at a	less tha	poorer	2	single b	21		9	2
1	0.364676	Guinea	Late	Non-compliant	Non-compliant	urban	High illiteracy	Low non-exposure	15-24	Higher education	>6	2024-01-02	not exposed	Rich	2024-01-03	Optimal	Late	Facility	No formal education	Others	Currently married	<18 years	no	no	yes	>=90 days	male	female	no	Facility	GN7	364676	19	15-19	secondar	vodoun	9	1	66	not at a	not at a	not at a	richer	1	single b				1
1	0.990064	Cameroon	Late	Non-compliant	Non-compliant	urban	High illiteracy	Low non-exposure	25-34	Higher education	>6	2024-01-02	not exposed	Poor	>3	Optimal	Late	Facility	No formal education	Jointly with partner	Currently married	<18 years	yes	no	yes	<90 days	male	male	no	Facility	CM7	990064	31	30-34	secondar	vodoun	7	2	47	not at a	not at a	not at a	poorer	4	single b	62			4
1	1.40811	Mali	Early	Non-compliant	Non-compliant	rural	High illiteracy	Low non-exposure	25-34	No formal education	>6	2024-01-02	not exposed	Rich	>3	Optimal	Early	Facility	No formal education	Others	Currently married	<18 years	yes	no	yes	<90 days	male	male	yes	Facility	ML7	1408114	34	30-34	no educa	vodoun	9	2	40	not at a	less tha	not at a	richer	7	single b	46		9	7
1	0.990064	Cameroon	Early	Non-compliant	Non-compliant	urban	High illiteracy	Low non-exposure	25-34	Primary education	4 to 6	2024-01-02	exposed	Middle	>3	suboptimal	Early	Home	Higher education	Others	Currently married	<18 years	yes	no	yes	<90 days	female	female	no	home	CM7	990064	26	25-29	primary	other tr	6	1	26	at least	at least	less tha	middle	4	single b	22			4
1	2.88488	Senegal	Late	Non-compliant	Non-compliant	urban	High illiteracy	Low non-exposure	25-34	No formal education	4 to 6	2024-01-02	not exposed	Middle	>3	Optimal	Early	Facility	Primary education	Women alone	Currently married	>=18 year	yes		yes	>=90 days	male	male	yes	Facility	SN7	2884875	33	30-34	no educa	vodoun	5	1	40	not at a	less tha	less tha	middle	4	single b	53		9	4
1	1.13442	Benin	Early	Non-compliant	Non-compliant	rural	High illiteracy	Low non-exposure	15-24	Higher education	>6	2024-01-02	not exposed	Poor	2024-01-03	Optimal	Early	Facility	No formal education	Jointly with partner	Currently married	<18 years	yes	no	yes	<90 days	male	male	no	Facility	BJ7	1134416	19	15-19	secondar	islam	17	2	65	not at a	not at a	not at a	poorer	1	single b			9	1
1	1.33553	Nigeria	Early	Compliant	Compliant	urban	High illiteracy	Low non-exposure	25-34	Higher education	1 to 3	2024-01-02	exposed	Rich	2024-01-03	Optimal	Early	Facility	Higher education	Women alone	Currently married	>=18 year	yes	no	yes	<90 days	male	male	no	Facility	NG7	1335530	34	30-34	secondar	vodoun	3	1	39	at least	at least	not at a	richest	1	single b			9	1
1	0.733467	Madagascar	Late	Non-compliant	Non-compliant	urban	High illiteracy	Low non-exposure	35-49	Higher education	>6	2024-01-02	exposed	Rich	>3	suboptimal	Early	Home	Higher education	Women alone	Currently married	>=18 year	yes	yes	no		male	male	yes	home	MD7	733467	43	40-44	secondar	other	8	2	51	not at a	not at a	at least	richer	6	single b	30		9	6
1	1.40966	Tanzania	Late	Non-compliant	Non-compliant	rural	High illiteracy	Low non-exposure	35-49	Primary education	4 to 6	2024-01-02	not exposed	Poor	>3	Optimal	Late	Home	Primary education	Jointly with partner	Currently married	<18 years	no	no	yes	>=90 days	male	female	no	home	TZ8	1409657	36	35-39	primary		6	1	56	not at a	not at a	not at a	poorest	6	single b	63		9	6
1	0.364676	Guinea	Early	Non-compliant	Non-compliant	urban	High illiteracy	Low non-exposure	15-24	No formal education	4 to 6	2024-01-02	exposed	Rich	2024-01-03	Optimal	Early	Home	No formal education	Jointly with partner	Currently married	<18 years	no	no	yes	>=90 days	male	female	no	home	GN7	364676	24	20-24	no educa	vodoun	5	2	34	not at a	at least	at least	richer	3	single b	42			3
1	0.990064	Cameroon	Late	Non-compliant	Non-compliant	urban	High illiteracy	Low non-exposure	15-24	No formal education	>6	2024-01-02	not exposed	Poor	2024-01-03	Optimal	Late	Home	Higher education	Others	Formerly married	<18 years	no	no	yes	<90 days	male	female	yes	home	CM7	990064	19	15-19	no educa	vodoun	7	2	47	not at a	not at a	not at a	poorer	1	single b				1
1	0.364676	Guinea	Late	Non-compliant	Non-compliant	urban	High illiteracy	Low non-exposure	35-49	No formal education	>6	2024-01-02	not exposed	Rich	>3	Optimal	Late	Facility	No formal education	Others	Currently married	>=18 year	no	no	yes	<90 days	male	male	no	Facility	GN7	364676	40	40-44	no educa	vodoun	8	2	45	not at a	not at a	not at a	richer	7	single b	54			7
1	1.13442	Benin	Late	Non-compliant	Non-compliant	rural	High illiteracy	Low non-exposure	25-34	No formal education	>6	>2	not exposed	Rich	2024-01-03	suboptimal	Late	Home	No formal education	Others	Currently married	>=18 year	no	no	no		male	female	no	home	BJ7	1134416	25	25-29	no educa	islam	14	3	30	not at a	not at a	not at a	richer	2	single b	9		9	2
1	1.89289	Zambia	Late	Non-compliant	Non-compliant	rural	High illiteracy	Low non-exposure	25-34	Higher education	4 to 6	2024-01-02	exposed	Poor	2024-01-03	Optimal	Early	Facility	Primary education	Women alone	Currently married	>=18 year	no	no	yes	>=90 days	male	female	no	Facility	ZM7	1892890	25	25-29	secondar	other tr	5	1	26	less tha	almost e	not at a	poorer	3	single b	52		9	3
1	0.733467	Madagascar	Late	Non-compliant	Non-compliant	urban	High illiteracy	Low non-exposure	15-24	Higher education	4 to 6	2024-01-02	exposed	Rich	2024-01-03	Optimal	Early	Facility	Higher education	Others	Formerly married	<18 years	no	no	yes	<90 days	male	male	yes	Facility	MD7	733467	21	20-24	secondar	vodoun	6	1	23	less tha	at least	at least	richer	1	single b			8	1
1	1.89289	Zambia	Late	Non-compliant	Non-compliant	rural	High illiteracy	Low non-exposure	15-24	Primary education	>6	2024-01-02	exposed	Poor	2024-01-03	Optimal	Late	Facility	Higher education	Others	Never married		no	no	yes	>=90 days	male	female	no	Facility	ZM7	1892890	19	15-19	primary	vodoun	8	2	44	not at a	at least	not at a	poorest	2	single b	36		10	2
1	1.40811	Mali	Late	Non-compliant	Non-compliant	rural	High illiteracy	Low non-exposure	25-34	No formal education	4 to 6	2024-01-02	exposed	Rich	>3	suboptimal	Early	Facility	No formal education	Women alone	Currently married	<18 years	yes	no	yes	<90 days	female	female	yes	Facility	ML7	1408114	32	30-34	no educa	vodoun	5	2	32	not at a	less tha	at least	richer	4	single b	28		9	4
1	0.733467	Madagascar	Early	Non-compliant	Non-compliant	urban	High illiteracy	Low non-exposure	25-34	Primary education	4 to 6	2024-01-02	exposed	Rich	2024-01-03	Optimal	Early	Home	Higher education	Jointly with partner	Currently married	>=18 year	yes	no	yes	<90 days	male	male	no	home	MD7	733467	30	30-34	primary	other tr	5	1	54	at least	at least	not at a	richer	3	single b	80		9	3
1	1.13442	Benin	Late	Non-compliant	Non-compliant	rural	High illiteracy	Low non-exposure	25-34	No formal education	>6	>2	not exposed	Middle	2024-01-03	Optimal	Late	Facility	No formal education	Others	Currently married	>=18 year	yes	no	yes	>=90 days	male	male	no	Facility	BJ7	1134416	28	25-29	no educa	islam	10	3	36	not at a	less tha	not at a	middle	3	single b	79		9	3
1	0.662381	Liberia	Early	Non-compliant	Non-compliant	rural	High illiteracy	Low non-exposure	25-34	No formal education	4 to 6	2024-01-02	not exposed	Middle	>3	Optimal	Early	Facility	No formal education	Women alone	Currently married	>=18 year	no	no	yes	>=90 days	male	male	no	Facility	LB7	662381	25	25-29	no educa	other tr	4	2	30	not at a	not at a	less tha	middle	4	single b	41		9	4
1	0.642171	Sierra Leone	Late	Compliant	Compliant	rural	High illiteracy	Low non-exposure	35-49	Primary education	4 to 6	2024-01-02	not exposed	Poor	>3	Optimal	Early	Facility	Primary education	Jointly with partner	Currently married	<18 years	yes	no	yes	<90 days	female	female	no	Facility	SL7	642171	40	40-44	primary	other tr	5	1	40	not at a	not at a	not at a	poorest	4	single b	55		9	4
1	2.66144	Cote d'Ivoire	Early	Compliant	Compliant	urban	High illiteracy	Low non-exposure	15-24	No formal education	>6	2024-01-02	exposed	Rich	2024-01-03	Optimal	Early	Facility	No formal education	Others	Currently married	>=18 year	no	no	yes	<90 days	male	female	no	Facility	CI8	2661436	19	15-19	no educa	vodoun	7	1	40	not at a	not at a	at least	richest	1	single b			9	1
1	1.33553	Nigeria	Early	Non-compliant	Non-compliant	urban	High illiteracy	Low non-exposure	35-49	Higher education	4 to 6	2024-01-02	exposed	Rich	2024-01-03	Optimal	Early	Facility	Higher education	Others	Currently married	>=18 year	no	no	yes	>=90 days	female	male	yes	Facility	NG7	1335530	37	35-39	higher	vodoun	6	2	29	not at a	at least	at least	richest	3	single b	54		9	3
1	1.33553	Nigeria	Early	Non-compliant	Non-compliant	urban	High illiteracy	Low non-exposure	15-24	Higher education	1 to 3	2024-01-02	exposed	Rich	2024-01-03	Optimal	Early	Facility	Higher education	Others	Currently married	<18 years	yes	no	yes	>=90 days	male	female	no	Facility	NG7	1335530	20	20-24	secondar	other tr	3	1	35	less tha	at least	at least	richest	1	single b			9	1
1	1.29605	Kenya	Late	Non-compliant	Non-compliant	urban	High illiteracy	Low non-exposure	25-34	No formal education	4 to 6	2024-01-02	exposed	Rich	>3	Optimal	Late	Facility	No formal education	Others	Currently married	>=18 year	no		yes	<90 days	male	male	no	Facility	KE8	1296049	34	30-34	no educa	celestes	6	1	35	not at a	at least	at least	richer	4	single b	92		9	4
1	1.89289	Zambia	Late	Non-compliant	Non-compliant	rural	High illiteracy	Low non-exposure	25-34	Higher education	4 to 6	2024-01-02	exposed	Poor	>3	Optimal	Late	Facility	Primary education	Women alone	Currently married	>=18 year	yes	no	yes	>=90 days	female	male	no	Facility	ZM7	1892890	32	30-34	secondar	other tr	4	1	32	at least	less tha	not at a	poorer	4	single b	69		9	4
1	2.66144	Cote d'Ivoire	Early	Non-compliant	Non-compliant	urban	High illiteracy	Low non-exposure	25-34	No formal education	1 to 3	0	exposed	Rich	2024-01-03	Optimal	Early	Facility	No formal education	Women alone	Currently married	>=18 year	yes	no	no		male	male	no	Facility	CI8	2661436	31	30-34	no educa	vodoun	2	0	46	not at a	not at a	at least	richer	2	single b	120		10	2
1	1.13442	Benin	Late	Non-compliant	Non-compliant	rural	High illiteracy	Low non-exposure	15-24	No formal education	>6	2024-01-02	not exposed	Middle	2024-01-03	Optimal	Late	Facility	No formal education	Others	Currently married	<18 years	yes	no	yes	<90 days	male	female	no	Facility	BJ7	1134416	23	20-24	no educa	islam	8	2	31	not at a	less tha	less tha	middle	2	single b	55		9	2
1	1.4636	Rwanda	Early	Non-compliant	Non-compliant	rural	High illiteracy	Low non-exposure	25-34	Higher education	>6	2024-01-02	exposed	Rich	2024-01-03	Optimal	Early	Facility	Higher education	Others	Formerly married	>=18 year	no	no	yes	>=90 days	male	female	no	Facility	RW7	1463600	29	25-29	secondar	vodoun	7	1	70	not at a	at least	at least	richer	2	single b	75		9	2
1	1.4636	Rwanda	Early	Non-compliant	Non-compliant	rural	High illiteracy	Low non-exposure	35-49	Higher education	4 to 6	2024-01-02	exposed	Rich	2024-01-03	Optimal	Early	Facility	Primary education	Others	Currently married	>=18 year	no	yes	yes	<90 days	male	male	no	Facility	RW7	1463600	36	35-39	secondar	vodoun	5	1	47	not at a	at least	not at a	richer	3	single b	39		9	3
1	0.733467	Madagascar	Early	Non-compliant	Non-compliant	urban	High illiteracy	Low non-exposure	25-34	Primary education	4 to 6	2024-01-02	exposed	Rich	>3	suboptimal	Early	Home	Primary education	Others	Currently married	>=18 year	yes	no	yes	>=90 days	male	female	no	home	MD7	733467	33	30-34	primary	other tr	5	2	29	not at a	less tha	at least	richer	4	single b	27		9	4
1	0.990064	Cameroon	Late	Non-compliant	Non-compliant	urban	High illiteracy	Low non-exposure	35-49	No formal education	>6	2024-01-02	not exposed	Middle	>3	Optimal	Late	Home	Higher education	Others	Currently married	<18 years	no	no	yes	<90 days	male	male	no	home	CM7	990064	37	35-39	no educa	catholic	9	2	51	not at a	not at a	not at a	middle	8	single b	34			8
1	1.13442	Benin	Early	Non-compliant	Non-compliant	rural	High illiteracy	Low non-exposure	15-24	No formal education	>6	>2	not exposed	Middle	2024-01-03	Optimal	Early	Facility	No formal education	Jointly with partner	Currently married	<18 years	no	no	yes	<90 days	male	male	no	Facility	BJ7	1134416	19	15-19	no educa	islam	16	3	73	not at a	not at a	not at a	middle	1	single b			9	1
1	1.13442	Benin	Early	Non-compliant	Non-compliant	rural	High illiteracy	Low non-exposure	25-34	No formal education	>6	>2	not exposed	Poor	2024-01-03	suboptimal	Early	Home	No formal education	Others	Currently married	>=18 year	yes	no	yes	<90 days	male	female	no	home	BJ7	1134416	31	30-34	no educa	no relig	43	9	55	not at a	not at a	not at a	poorer	3	single b	13		9	3
1	2.88488	Senegal	Early	Non-compliant	Non-compliant	urban	High illiteracy	Low non-exposure	25-34	No formal education	4 to 6	2024-01-02	exposed	Rich	2024-01-03	Optimal	Early	Facility	Primary education	Others	Currently married	>=18 year	no		yes		male	male	yes	Facility	SN7	2884875	26	25-29	no educa	vodoun	4	1	40	not at a	not at a	at least	richest	2	single b	72		9	2
1	1.13442	Benin	Late	Non-compliant	Non-compliant	rural	High illiteracy	Low non-exposure	15-24	Primary education	>6	2024-01-02	not exposed	Middle	2024-01-03	Optimal	Late	Facility	Higher education	Others	Never married		yes	no	yes	>=90 days	male	female	no	Facility	BJ7	1134416	19	15-19	primary	islam	7	2	58	not at a	less tha	less tha	middle	1	single b			9	1
1	1.13442	Benin	Late	Non-compliant	Non-compliant	rural	High illiteracy	Low non-exposure	15-24	No formal education	>6	>2	exposed	Middle	>3	Optimal	Late	Facility	No formal education	Others	Currently married	<18 years	yes	no	yes	<90 days	male	male	no	Facility	BJ7	1134416	24	20-24	no educa	islam	25	9	47	not at a	at least	not at a	middle	4	single b	33		9	4
1	1.40811	Mali	Late	Non-compliant	Non-compliant	rural	High illiteracy	Low non-exposure	35-49	No formal education	4 to 6	2024-01-02	exposed	Rich	>3	Optimal	Late	Facility	No formal education	Others	Currently married	>=18 year	yes	no	yes	<90 days	female	male	yes	Facility	ML7	1408114	37	35-39	no educa	vodoun	4	2	37	not at a	at least	at least	richer	5	single b	38		9	5
1	2.66144	Cote d'Ivoire	Late	Non-compliant	Non-compliant	urban	High illiteracy	Low non-exposure	15-24	No formal education	4 to 6	2024-01-02	exposed	Rich	2024-01-03	Optimal	Late	Facility	Primary education	Others	Currently married	<18 years	no	no	no		male	male	no	Facility	CI8	2661436	19	15-19	no educa	vodoun	5	1	44	not at a	not at a	at least	richer	1	single b			9	1
1	1.40811	Mali	Early	Non-compliant	Non-compliant	rural	High illiteracy	Low non-exposure	35-49	No formal education	>6	2024-01-02	exposed	Rich	>3	Optimal	Early	Facility	Higher education	Others	Currently married	>=18 year	no	no	yes		male	female	no	Facility	ML7	1408114	38	35-39	no educa	vodoun	9	1	56	not at a	at least	at least	richer	5	single b	34		9	5
1	0.990064	Cameroon	Early	Non-compliant	Non-compliant	urban	High illiteracy	Low non-exposure	25-34	No formal education	4 to 6	>2	not exposed	Middle	>3	suboptimal	Early	Facility	Higher education	Jointly with partner	Currently married	>=18 year	yes	no	no		male	female	no	Facility	CM7	990064	26	25-29	no educa	protesta	6	3	37	not at a	not at a	not at a	middle	4	single b	27			4
1	1.4636	Rwanda	Early	Non-compliant	Non-compliant	rural	High illiteracy	Low non-exposure	35-49	Primary education	1 to 3	2024-01-02	not exposed	Poor	>3	Optimal	Early	Facility	Higher education	Others	Formerly married	>=18 year	yes	yes	yes	<90 days	female	female	no	Facility	RW7	1463600	37	35-39	primary	vodoun	3	1	37	not at a	not at a	not at a	poorer	4	single b	48		9	4
1	1.89289	Zambia	Early	Non-compliant	Non-compliant	rural	High illiteracy	Low non-exposure	25-34	No formal education	>6	2024-01-02	not exposed	Poor	>3	Optimal	Early	Facility	Primary education	Women alone	Currently married	<18 years	no	no	yes	>=90 days	male	male	no	Facility	ZM7	1892890	29	25-29	no educa	islam	7	2	32	not at a	not at a	not at a	poorest	5	single b	41		10	5
1	0.642171	Sierra Leone	Late	Compliant	Compliant	rural	High illiteracy	Low non-exposure	25-34	No formal education	4 to 6	2024-01-02	not exposed	Poor	>3	suboptimal	Early	Facility	No formal education	Others	Currently married	>=18 year	yes	no	yes	<90 days	male	male	no	Facility	SL7	642171	32	30-34	no educa	other tr	6	2	40	not at a	not at a	not at a	poorest	7	single b	30		9	7
1	1.4636	Rwanda	Early	Non-compliant	Non-compliant	rural	High illiteracy	Low non-exposure	15-24	Primary education	>6	2024-01-02	exposed	Rich	2024-01-03	Optimal	Early	Facility	Higher education	Others	Formerly married	<18 years	no	no	yes	<90 days	female	female	no	Facility	RW7	1463600	21	20-24	primary	vodoun	7	2	67	not at a	at least	at least	richest	1	single b			9	1
1	0.990064	Cameroon	Early	Non-compliant	Non-compliant	urban	High illiteracy	Low non-exposure	15-24	Primary education	1 to 3	2024-01-02	not exposed	Poor	2024-01-03	Optimal	Early	Facility	Primary education	Others	Currently married	<18 years	no	no	yes	<90 days	male	male	no	Facility	CM7	990064	16	15-19	primary	catholic	3	1	25	not at a	not at a	not at a	poorer	1	single b				1
1	1.13442	Benin	Early	Non-compliant	Non-compliant	rural	High illiteracy	Low non-exposure	15-24	No formal education	>6	2024-01-02	not exposed	Poor	2024-01-03	Optimal	Early	Facility	No formal education	Others	Currently married	>=18 year	no	no	yes	<90 days	male	female	no	Facility	BJ7	1134416	21	20-24	no educa	other tr	14	2	55	not at a	not at a	not at a	poorer	1	single b			9	1
1	0.642171	Sierra Leone	Early	Compliant	Compliant	rural	High illiteracy	Low non-exposure	25-34	Higher education	>6	2024-01-02	exposed	Middle	2024-01-03	Optimal	Early	Facility	Higher education	Jointly with partner	Currently married	<18 years	yes	no	yes	<90 days	male	male	no	Facility	SL7	642171	25	25-29	secondar	other tr	10	1	31	at least	not at a	not at a	middle	2	single b	55		9	2
1	0.733467	Madagascar	Early	Non-compliant	Non-compliant	urban	High illiteracy	Low non-exposure	35-49	No formal education	>6	2024-01-02	exposed	Rich	>3	Optimal	Early	Facility	Higher education	Women alone	Currently married	>=18 year	no	yes	yes	<90 days	male	male	yes	Facility	MD7	733467	42	40-44	no educa	vodoun	7	1	43	not at a	at least	at least	richest	5	single b	68		9	5
1	1.13442	Benin	Late	Non-compliant	Non-compliant	rural	High illiteracy	Low non-exposure	15-24	No formal education	>6	>2	not exposed	Poor	2024-01-03	Optimal	Early	Facility	No formal education	Jointly with partner	Currently married	<18 years	no	no	yes	<90 days	male	female	no	Facility	BJ7	1134416	18	15-19	no educa	islam	12	4	38	not at a	not at a	not at a	poorer	1	single b			9	1
1	1.33553	Nigeria	Late	Non-compliant	Non-compliant	urban	High illiteracy	Low non-exposure	15-24	Higher education	4 to 6	2024-01-02	exposed	Rich	2024-01-03	Optimal	Late	Facility	Higher education	Others	Currently married	<18 years	yes	no	yes	<90 days	male	male	no	Facility	NG7	1335530	24	20-24	higher	other tr	4	2	28	at least	at least	at least	richest	2	single b	39		9	2
1	1.40811	Mali	Early	Non-compliant	Non-compliant	rural	High illiteracy	Low non-exposure	15-24	No formal education	4 to 6	2024-01-02	not exposed	Rich	2024-01-03	Optimal	Early	Facility	No formal education	Others	Currently married	<18 years	yes	no	yes		male	female	no	Facility	ML7	1408114	23	20-24	no educa	vodoun	4	2	31	not at a	not at a	not at a	richer	2	single b	35		9	2
1	1.4636	Rwanda	Early	Non-compliant	Non-compliant	rural	High illiteracy	Low non-exposure	35-49	Primary education	4 to 6	2024-01-02	exposed	Rich	>3	suboptimal	Early	Facility	Primary education	Women alone	Currently married	>=18 year	yes	yes	yes	<90 days	male	female	yes	Facility	RW7	1463600	41	40-44	primary	other tr	6	2	43	not at a	at least	not at a	richest	4	single b	21		9	4
1	2.08514	Mauritania	Early	Non-compliant	Non-compliant	urban	High illiteracy	Low non-exposure	35-49	Primary education	>6	2024-01-02	not exposed	Rich	>3	Optimal	Early	Facility	Higher education	Others	Currently married	>=18 year	no	yes	yes		male	male	yes	Facility	MR7	2085142	43	40-44	primary		9	1	54	less tha	not at a	less tha	richest	6	single b	81		9	6
1	1.40811	Mali	Late	Non-compliant	Non-compliant	rural	High illiteracy	Low non-exposure	25-34	No formal education	>6	2024-01-02	exposed	Rich	>3	suboptimal	Early	Facility	No formal education	Others	Currently married	>=18 year	yes	no	yes	<90 days	male	female	no	Facility	ML7	1408114	31	30-34	no educa	vodoun	7	2	55	not at a	at least	not at a	richer	5	single b	18		9	5
1	1.40811	Mali	Early	Non-compliant	Non-compliant	rural	High illiteracy	Low non-exposure	25-34	Higher education	4 to 6	2024-01-02	exposed	Rich	2024-01-03	Optimal	Early	Home	No formal education	Women alone	Currently married	>=18 year	no	no	yes		female	female	no	home	ML7	1408114	26	25-29	secondar	vodoun	4	2	25	not at a	at least	at least	richer	3	single b	42		9	3
1	1.89289	Zambia	Early	Non-compliant	Non-compliant	rural	High illiteracy	Low non-exposure	15-24	Primary education	4 to 6	2024-01-02	not exposed	Poor	2024-01-03	Optimal	Early	Facility	Primary education	Others	Currently married	<18 years	no	no	yes	>=90 days	male	male	yes	Facility	ZM7	1892890	20	20-24	primary	islam	4	2	22	not at a	not at a	not at a	poorer	2	single b	39		9	2
1	2.88488	Senegal	Early	Non-compliant	Non-compliant	urban	High illiteracy	Low non-exposure	25-34	No formal education	1 to 3	2024-01-02	exposed	Rich	2024-01-03	Optimal	Early	Facility	No formal education	Others	Currently married	<18 years	no		yes	>=90 days	male	male	no	Facility	SN7	2884875	29	25-29	no educa	vodoun	3	1	38	not at a	less tha	at least	richer	3	single b	45		9	3
1	1.13442	Benin	Late	Non-compliant	Non-compliant	rural	High illiteracy	Low non-exposure	35-49	No formal education	>6	>2	not exposed	Middle	>3	Optimal	Late	Facility	No formal education	Women alone	Currently married	>=18 year	yes	no	yes	<90 days	male	female	no	Facility	BJ7	1134416	40	40-44	no educa	islam	25	9	47	not at a	not at a	not at a	middle	6	single b	35		9	6
1	1.4636	Rwanda	Late	Non-compliant	Non-compliant	rural	High illiteracy	Low non-exposure	35-49	Primary education	>6	2024-01-02	not exposed	Poor	>3	Optimal	Early	Facility	Primary education	Women alone	Currently married	>=18 year	yes	yes	yes	<90 days	male	female	no	Facility	RW7	1463600	41	40-44	primary	other tr	7	2	37	not at a	not at a	less tha	poorest	5	single b	46		9	5
1	0.662381	Liberia	Early	Non-compliant	Non-compliant	rural	High illiteracy	Low non-exposure	15-24	Primary education	>6	2024-01-02	exposed	Poor	2024-01-03	Optimal	Early	Facility	No formal education	Women alone	Currently married	>=18 year	no	no	yes	>=90 days	male	male	no	Facility	LB7	662381	21	20-24	primary	other tr	10	1	23	not at a	at least	not at a	poorer	1	single b			9	1
1	1.13442	Benin	Late	Non-compliant	Non-compliant	rural	High illiteracy	Low non-exposure	15-24	No formal education	4 to 6	>2	exposed	Middle	2024-01-03	Optimal	Late	Home	No formal education	Others	Currently married	<18 years	yes	no	yes	<90 days	male	female	yes	home	BJ7	1134416	17	15-19	no educa	islam	6	3	29	not at a	at least	not at a	middle	1	single b			9	1
1	1.40966	Tanzania	Late	Non-compliant	Non-compliant	rural	High illiteracy	Low non-exposure	35-49	Primary education	4 to 6	2024-01-02	not exposed	Poor	>3	suboptimal	Late	Facility	Primary education	Women alone	Currently married	>=18 year	yes	no	yes	>=90 days	male	male	no	Facility	TZ8	1409657	41	40-44	primary		6	2	43	less tha	less tha	less tha	poorer	4	single b	32		9	4
1	0.642171	Sierra Leone	Late	Non-compliant	Non-compliant	rural	High illiteracy	Low non-exposure	15-24	Higher education	>6	2024-01-02	not exposed	Poor	2024-01-03	Optimal	Early	Facility	Higher education	Others	Never married		no	no	yes	<90 days	male	male	no	Facility	SL7	642171	20	20-24	secondar	other tr	8	1	60	not at a	not at a	not at a	poorer	1	single b			9	1
1	1.4636	Rwanda	Early	Non-compliant	Non-compliant	rural	High illiteracy	Low non-exposure	35-49	Higher education	4 to 6	2024-01-02	exposed	Rich	2024-01-03	Optimal	Early	Facility	Higher education	Others	Currently married	>=18 year	yes	yes	yes	<90 days	male	female	yes	Facility	RW7	1463600	38	35-39	secondar	vodoun	6	2	39	not at a	at least	not at a	richest	3	single b	43		9	3
1	0.733467	Madagascar	Early	Non-compliant	Non-compliant	urban	High illiteracy	Low non-exposure	25-34	Primary education	>6	2024-01-02	exposed	Rich	>3	Optimal	Early	Facility	Higher education	Others	Currently married	<18 years	yes	yes	yes	>=90 days	male	female	no	Facility	MD7	733467	30	30-34	primary	vodoun	7	1	40	at least	at least	at least	richest	5	single b	44		10	5
1	1.40811	Mali	Early	Non-compliant	Non-compliant	rural	High illiteracy	Low non-exposure	15-24	No formal education	1 to 3	2024-01-02	exposed	Rich	2024-01-03	Optimal	Early	Facility	No formal education	Others	Currently married	<18 years	yes	no	yes	<90 days	female	male	no	Facility	ML7	1408114	19	15-19	no educa	vodoun	2	1	19	not at a	at least	less tha	richest	1	single b			9	1
1	0.662381	Liberia	Early	Non-compliant	Non-compliant	rural	High illiteracy	Low non-exposure	25-34	No formal education	4 to 6	2024-01-02	not exposed	Poor	>3	Optimal	Early	Facility	Higher education	Others	Formerly married	<18 years	no	no	yes	>=90 days	female	male	no	Facility	LB7	662381	32	30-34	no educa	other tr	5	2	32	not at a	less tha	less tha	poorer	4	single b	56		9	4
1	2.66144	Cote d'Ivoire	Early	Non-compliant	Non-compliant	urban	High illiteracy	Low non-exposure	25-34	No formal education	4 to 6	2024-01-02	exposed	Rich	2024-01-03	Optimal	Early	Facility	Higher education	Women alone	Currently married	>=18 year	yes	no	yes	<90 days	male	male	no	Facility	CI8	2661436	28	25-29	no educa	vodoun	5	1	28	not at a	less tha	at least	richer	3	single b	163		9	3
1	1.40811	Mali	Early	Non-compliant	Non-compliant	rural	High illiteracy	Low non-exposure	25-34	No formal education	4 to 6	2024-01-02	exposed	Rich	>3	Optimal	Early	Facility	No formal education	Others	Currently married	<18 years	yes	no	yes	<90 days	female	male	no	Facility	ML7	1408114	28	25-29	no educa	vodoun	6	1	28	not at a	at least	at least	richer	5	single b	38		9	5
1	1.40966	Tanzania	Late	Non-compliant	Non-compliant	rural	High illiteracy	Low non-exposure	25-34	Primary education	4 to 6	2024-01-02	not exposed	Poor	>3	suboptimal	Late	Facility	Primary education	Women alone	Currently married	>=18 year	yes	no	yes	>=90 days	male	male	no	Facility	TZ8	1409657	28	25-29	primary		6	2	34	less tha	less tha	less tha	poorer	4	single b	28		9	4
1	0.642171	Sierra Leone	Late	Non-compliant	Non-compliant	rural	High illiteracy	Low non-exposure	35-49	No formal education	4 to 6	2024-01-02	not exposed	Poor	>3	Optimal	Early	Facility	No formal education	Women alone	Currently married	>=18 year	yes	no	yes	<90 days	female	male	no	Facility	SL7	642171	36	35-39	no educa	other tr	6	1	50	not at a	not at a	not at a	poorest	4	single b	45		9	4
1	1.33553	Nigeria	Early	Non-compliant	Non-compliant	urban	High illiteracy	Low non-exposure	15-24	Higher education	>6	2024-01-02	exposed	Rich	2024-01-03	Optimal	Early	Facility	Higher education	Others	Formerly married	>=18 year	no	no	yes	<90 days	female	male	no	Facility	NG7	1335530	24	20-24	secondar	other tr	7	1	50	at least	at least	at least	richest	1	single b			9	1
1	0.990064	Cameroon	Early	Non-compliant	Non-compliant	urban	High illiteracy	Low non-exposure	15-24	Higher education	>6	2024-01-02	exposed	Rich	2024-01-03	Optimal	Early	Facility	Higher education	Women alone	Currently married	<18 years	yes	no	yes	<90 days	male	female	yes	Facility	CM7	990064	22	20-24	secondar	catholic	7	1	38	less tha	at least	at least	richer	1	single b				1
1	0.733467	Madagascar	Late	Non-compliant	Non-compliant	urban	High illiteracy	Low non-exposure	25-34	Primary education	4 to 6	2024-01-02	exposed	Rich	>3	Optimal	Early	Facility	Primary education	Jointly with partner	Currently married	>=18 year	yes	no	yes	<90 days	male	female	no	Facility	MD7	733467	31	30-34	primary	vodoun	4	1	24	not at a	at least	at least	richest	4	single b	42		9	4
1	0.364676	Guinea	Early	Compliant	Compliant	urban	High illiteracy	Low non-exposure	15-24	Primary education	>6	2024-01-02	not exposed	Poor	2024-01-03	Optimal	Early	Facility	No formal education	Others	Currently married	>=18 year	no	no	yes	<90 days	female	male	no	Facility	GN7	364676	21	20-24	primary	vodoun	7	2	43	not at a	not at a	not at a	poorer	1	single b				1
1	0.662381	Liberia	Late	Non-compliant	Non-compliant	rural	High illiteracy	Low non-exposure	15-24	Primary education	>6	>2	not exposed	Middle	2024-01-03	Optimal	Late	Facility	Higher education	Others	Never married		no	no	yes		male	female	no	Facility	LB7	662381	15	15-19	primary	vodoun	9	3	64	not at a	not at a	not at a	middle	1	single b			9	1
1	1.13442	Benin	Late	Non-compliant	Non-compliant	rural	High illiteracy	Low non-exposure	15-24	No formal education	>6	>2	not exposed	Rich	2024-01-03	Optimal	Late	Facility	No formal education	Jointly with partner	Currently married	<18 years	yes	no	yes	<90 days	male	male	no	Facility	BJ7	1134416	22	20-24	no educa	islam	14	3	30	not at a	not at a	not at a	richer	2	single b	38		9	2
1	1.13442	Benin	Early	Non-compliant	Non-compliant	rural	High illiteracy	Low non-exposure	25-34	No formal education	>6	>2	not exposed	Middle	>3	suboptimal	Early	Facility	No formal education	Others	Currently married	>=18 year	yes	no	yes	>=90 days	male	female	no	Facility	BJ7	1134416	33	30-34	no educa	islam	34	9	45	not at a	less tha	not at a	middle	5	single b	32		9	5
1	1.40966	Tanzania	Early	Non-compliant	Non-compliant	rural	High illiteracy	Low non-exposure	25-34	Primary education	4 to 6	2024-01-02	not exposed	Poor	>3	Optimal	Early	Facility	Primary education	Jointly with partner	Currently married	<18 years	no	no	no		male	male	no	Facility	TZ8	1409657	26	25-29	primary		6	2	35	not at a	not at a	not at a	poorer	4	single b	34		9	4
1	1.89289	Zambia	Early	Non-compliant	Non-compliant	rural	High illiteracy	Low non-exposure	35-49	Primary education	4 to 6	2024-01-02	not exposed	Poor	>3	Optimal	Early	Facility	Primary education	Jointly with partner	Currently married	<18 years	no	no	yes	>=90 days	male	female	yes	Facility	ZM7	1892890	47	45-49	primary	islam	4	1	44	not at a	not at a	not at a	poorest	6	single b	126		9	6
1	1.13442	Benin	Early	Non-compliant	Non-compliant	rural	High illiteracy	Low non-exposure	25-34	No formal education	>6	>2	not exposed	Middle	>3	Optimal	Early	Facility	No formal education	Others	Currently married	<18 years	yes	no	yes	>=90 days	male	female	no	Facility	BJ7	1134416	30	30-34	no educa	islam	10	3	36	not at a	less tha	not at a	middle	5	single b	66		9	5
1	1.13442	Benin	Early	Non-compliant	Non-compliant	rural	High illiteracy	Low non-exposure	25-34	No formal education	>6	>2	not exposed	Middle	>3	suboptimal	Early	Facility	No formal education	Others	Currently married	>=18 year	yes	no	yes	>=90 days	male	female	no	Facility	BJ7	1134416	28	25-29	no educa	islam	34	9	45	not at a	less tha	not at a	middle	4	single b	31		9	4
1	1.13442	Benin	Late	Non-compliant	Non-compliant	rural	High illiteracy	Low non-exposure	25-34	No formal education	>6	2024-01-02	not exposed	Poor	2024-01-03	Optimal	Late	Facility	No formal education	Others	Currently married	>=18 year	yes	no	yes	>=90 days	male	male	no	Facility	BJ7	1134416	28	25-29	no educa	islam	10	2	60	not at a	less tha	not at a	poorer	3	single b	45		9	3
1	0.662381	Liberia	Late	Non-compliant	Non-compliant	rural	High illiteracy	Low non-exposure	15-24	Primary education	1 to 3	0	not exposed	Poor	2024-01-03	Optimal	Early	Facility	Higher education	Others	Never married		no	no	yes	>=90 days	female	male	no	Facility	LB7	662381	19	15-19	primary	other tr	2	0	19	not at a	less tha	not at a	poorer	1	single b			9	1
1	0.171997	Gambia	Late	Non-compliant	Non-compliant	urban	High illiteracy	Low non-exposure	35-49	Higher education	>6	2024-01-02	exposed	Middle	>3	Optimal	Late	Facility	No formal education	Jointly with partner	Currently married	>=18 year	yes	no	no		male	female	no	Facility	GM7	171997	38	35-39	secondar	vodoun	7	1	46	not at a	less tha	at least	middle	4	single b	54		9	4
1	1.13442	Benin	Early	Non-compliant	Non-compliant	rural	High illiteracy	Low non-exposure	35-49	No formal education	>6	>2	not exposed	Rich	>3	Optimal	Early	Facility	No formal education	Others	Currently married	<18 years	yes	no	yes	>=90 days	male	female	no	Facility	BJ7	1134416	39	35-39	no educa	islam	30	6	72	not at a	not at a	not at a	richer	6	single b	38		9	6
1	1.89289	Zambia	Early	Non-compliant	Non-compliant	rural	High illiteracy	Low non-exposure	35-49	Higher education	4 to 6	2024-01-02	exposed	Poor	>3	Optimal	Early	Facility	Primary education	Women alone	Currently married	<18 years	no	no	yes	<90 days	female	male	no	Facility	ZM7	1892890	45	45-49	secondar	islam	6	1	46	at least	not at a	not at a	poorest	7	single b	57		9	7
1	0.171997	Gambia	Early	Compliant	Compliant	urban	High illiteracy	Low non-exposure	25-34	No formal education	4 to 6	2024-01-02	not exposed	Middle	>3	Optimal	Early	Facility	Higher education	Women alone	Currently married	<18 years	no	no	yes	<90 days	male	female	no	Facility	GM7	171997	32	30-34	no educa	vodoun	5	1	35	not at a	not at a	less tha	middle	5	single b	47		9	5
1	1.89289	Zambia	Early	Non-compliant	Non-compliant	rural	High illiteracy	Low non-exposure	25-34	Primary education	4 to 6	2024-01-02	not exposed	Poor	>3	Optimal	Early	Facility	Primary education	Others	Currently married	>=18 year	no	no	yes	>=90 days	male	female	no	Facility	ZM7	1892890	29	25-29	primary	vodoun	6	2	30	not at a	not at a	not at a	poorer	4	single b	34		9	4
1	0.642171	Sierra Leone	Late	Compliant	Compliant	rural	High illiteracy	Low non-exposure	25-34	No formal education	>6	2024-01-02	not exposed	Poor	>3	Optimal	Early	Facility	No formal education	Jointly with partner	Currently married	>=18 year	yes	no	yes	<90 days	male	male	no	Facility	SL7	642171	31	30-34	no educa	other tr	8	2	41	not at a	not at a	not at a	poorer	4	single b	39		9	4
1	1.13442	Benin	Late	Non-compliant	Non-compliant	rural	High illiteracy	Low non-exposure	15-24	No formal education	>6	>2	not exposed	Middle	2024-01-03	Optimal	Late	Facility	No formal education	Jointly with partner	Currently married	<18 years	no	no	yes	<90 days	male	female	no	Facility	BJ7	1134416	23	20-24	no educa	islam	16	3	73	not at a	not at a	not at a	middle	3	single b	48		9	3
1	1.40811	Mali	Late	Non-compliant	Non-compliant	rural	High illiteracy	Low non-exposure	25-34	No formal education	4 to 6	2024-01-02	exposed	Rich	>3	suboptimal	Late	Facility	No formal education	Others	Currently married	<18 years	yes	no	yes	<90 days	male	male	no	Facility	ML7	1408114	27	25-29	no educa	vodoun	6	2	52	not at a	at least	not at a	richer	5	single b	28		9	5
1	1.13442	Benin	Late	Non-compliant	Non-compliant	rural	High illiteracy	Low non-exposure	25-34	No formal education	>6	>2	not exposed	Poor	>3	Optimal	Early	Facility	No formal education	Others	Currently married	>=18 year	yes	no	yes	>=90 days	male	female	no	Facility	BJ7	1134416	30	30-34	no educa	islam	10	3	42	not at a	less tha	not at a	poorer	4	single b	58		9	4
1	0.171997	Gambia	Early	Non-compliant	Non-compliant	urban	High illiteracy	Low non-exposure	25-34	Primary education	4 to 6	2024-01-02	exposed	Middle	2024-01-03	Optimal	Early	Home	No formal education	Others	Currently married	<18 years	no	no	yes	>=90 days	male	male	no	home	GM7	171997	25	25-29	primary	vodoun	6	2	31	not at a	not at a	at least	middle	3	single b	48		9	3
1	0.662381	Liberia	Early	Non-compliant	Non-compliant	rural	High illiteracy	Low non-exposure	25-34	No formal education	1 to 3	2024-01-02	not exposed	Poor	2024-01-03	Optimal	Early	Facility	Primary education	Women alone	Currently married	>=18 year	no	no	yes	<90 days	male	male	no	Facility	LB7	662381	25	25-29	no educa	other tr	3	1	39	not at a	not at a	not at a	poorest	2	single b	49		9	2
1	1.89289	Zambia	Late	Non-compliant	Non-compliant	rural	High illiteracy	Low non-exposure	15-24	Primary education	>6	2024-01-02	not exposed	Poor	2024-01-03	Optimal	Early	Facility	Higher education	Others	Never married		no	no	yes	>=90 days	male	male	no	Facility	ZM7	1892890	16	15-19	primary	other tr	7	1	63	not at a	not at a	not at a	poorer	1	single b			9	1
1	1.89289	Zambia	Late	Non-compliant	Non-compliant	rural	High illiteracy	Low non-exposure	15-24	Primary education	4 to 6	2024-01-02	exposed	Poor	2024-01-03	Optimal	Early	Facility	Higher education	Jointly with partner	Currently married	<18 years	no	no	yes	>=90 days	male	female	no	Facility	ZM7	1892890	18	15-19	primary	other tr	4	1	22	not at a	almost e	not at a	poorest	1	single b			9	1
1	0.364676	Guinea	Late	Non-compliant	Non-compliant	urban	High illiteracy	Low non-exposure	35-49	Primary education	>6	>2	exposed	Rich	>3	Optimal	Late	Facility	No formal education	Jointly with partner	Currently married	>=18 year	yes	no	yes	>=90 days	male	male	no	Facility	GN7	364676	39	35-39	primary	vodoun	8	3	44	not at a	at least	at least	richest	5	single b	53			5
1	1.40966	Tanzania	Late	Non-compliant	Non-compliant	rural	High illiteracy	Low non-exposure	35-49	Primary education	4 to 6	2024-01-02	not exposed	Poor	>3	Optimal	Early	Facility	No formal education	Women alone	Currently married	>=18 year	no	no	no		female	female	no	Facility	TZ8	1409657	40	40-44	primary		6	2	40	not at a	not at a	not at a	poorer	9	single b	50		9	9
1	0.364676	Guinea	Early	Non-compliant	Non-compliant	urban	High illiteracy	Low non-exposure	35-49	No formal education	>6	2024-01-02	not exposed	Middle	>3	Optimal	Early	Home	No formal education	Others	Currently married	>=18 year	no	no	yes	<90 days	male	male	no	home	GN7	364676	38	35-39	no educa	vodoun	7	1	49	not at a	not at a	not at a	middle	5	single b	33			5
1	1.40811	Mali	Early	Non-compliant	Non-compliant	rural	High illiteracy	Low non-exposure	25-34	No formal education	>6	>2	exposed	Middle	2024-01-03	suboptimal	Early	Facility	No formal education	Jointly with partner	Currently married	<18 years	yes	no	yes	<90 days	male	female	no	Facility	ML7	1408114	31	30-34	no educa	vodoun	11	4	48	less tha	at least	less tha	middle	3	single b	25		9	3
1	0.733467	Madagascar	Late	Non-compliant	Non-compliant	urban	High illiteracy	Low non-exposure	25-34	Primary education	4 to 6	2024-01-02	exposed	Rich	2024-01-03	Optimal	Early	Facility	Higher education	Women alone	Currently married	>=18 year	yes	no	yes		male	female	no	Facility	MD7	733467	29	25-29	primary	other tr	6	1	28	not at a	not at a	at least	richer	2	single b	63		9	2
1	1.33553	Nigeria	Early	Non-compliant	Non-compliant	urban	High illiteracy	Low non-exposure	25-34	Higher education	4 to 6	2024-01-02	exposed	Rich	2024-01-03	Optimal	Early	Facility	Higher education	Others	Currently married	>=18 year	yes	no	yes	<90 days	male	male	no	Facility	NG7	1335530	32	30-34	higher	vodoun	4	1	35	not at a	at least	at least	richest	1	single b			9	1
1	0.990064	Cameroon	Early	Non-compliant	Non-compliant	urban	High illiteracy	Low non-exposure	25-34	Primary education	>6	>2	not exposed	Poor	>3	suboptimal	Early	Facility	Higher education	Jointly with partner	Currently married	<18 years	yes	no	yes	<90 days	male	male	yes	Facility	CM7	990064	27	25-29	primary	vodoun	7	4	28	less tha	not at a	not at a	poorer	5	single b	29			5
1	1.4636	Rwanda	Late	Non-compliant	Non-compliant	rural	High illiteracy	Low non-exposure	25-34	Higher education	4 to 6	2024-01-02	exposed	Middle	2024-01-03	suboptimal	Late	Facility	Primary education	Jointly with partner	Currently married	>=18 year	yes	yes	yes	<90 days	male	male	no	Facility	RW7	1463600	30	30-34	secondar	islam	4	2	33	not at a	at least	not at a	middle	2	single b	28		9	2
1	1.4636	Rwanda	Early	Non-compliant	Non-compliant	rural	High illiteracy	Low non-exposure	35-49	Higher education	>6	2024-01-02	exposed	Rich	2024-01-03	Optimal	Early	Facility	Higher education	Women alone	Currently married	>=18 year	no	yes	yes	<90 days	female	female	yes	Facility	RW7	1463600	44	40-44	higher	vodoun	7	2	67	at least	at least	at least	richest	3	single b	150		9	3
1	2.66144	Cote d'Ivoire	Early	Compliant	Compliant	urban	High illiteracy	Low non-exposure	25-34	No formal education	4 to 6	2024-01-02	exposed	Rich	2024-01-03	Optimal	Early	Facility	No formal education	Others	Currently married	>=18 year	yes	no	no		male	male	no	Facility	CI8	2661436	33	30-34	no educa	vodoun	5	1	44	not at a	not at a	at least	richer	1	single b			9	1
1	0.990064	Cameroon	Early	Non-compliant	Non-compliant	urban	High illiteracy	Low non-exposure	35-49	Primary education	4 to 6	2024-01-02	not exposed	Poor	>3	Optimal	Early	Home	Higher education	Others	Currently married	<18 years	yes	no	yes	<90 days	male	female	no	home	CM7	990064	36	35-39	primary	vodoun	6	2	45	not at a	not at a	not at a	poorer	9	single b	46			9
1	1.89289	Zambia	Late	Non-compliant	Non-compliant	rural	High illiteracy	Low non-exposure	15-24	Primary education	>6	>2	not exposed	Poor	2024-01-03	Optimal	Early	Facility	Higher education	Others	Never married		no	no	yes	<90 days	female	female	no	Facility	ZM7	1892890	21	20-24	primary	vodoun	11	4	47	not at a	less tha	not at a	poorer	2	single b	40		9	2
1	0.990064	Cameroon	Late	Non-compliant	Non-compliant	urban	High illiteracy	Low non-exposure	15-24	Primary education	1 to 3	0	not exposed	Middle	2024-01-03	Optimal	Late	Facility	No formal education	Others	Currently married	<18 years	no	no	no		male	female	no	Facility	CM7	990064	20	20-24	primary	catholic	3	0	30	not at a	not at a	not at a	middle	1	single b				1
1	0.662381	Liberia	Early	Non-compliant	Non-compliant	rural	High illiteracy	Low non-exposure	15-24	Higher education	>6	2024-01-02	not exposed	Middle	2024-01-03	Optimal	Early	Facility	Higher education	Others	Never married		no	no	yes		female	female	no	Facility	LB7	662381	19	15-19	secondar	other tr	7	1	38	not at a	not at a	not at a	middle	1	single b			9	1
1	0.171997	Gambia	Early	Non-compliant	Non-compliant	urban	High illiteracy	Low non-exposure	25-34	No formal education	>6	2024-01-02	not exposed	Middle	>3	Optimal	Early	Facility	No formal education	Jointly with partner	Currently married	<18 years	yes	no	yes		male	female	no	Facility	GM7	171997	31	30-34	no educa	vodoun	8	1	49	not at a	less tha	less tha	middle	4	single b	56		9	4
1	1.40811	Mali	Early	Compliant	Compliant	rural	High illiteracy	Low non-exposure	25-34	Primary education	4 to 6	2024-01-02	exposed	Rich	2024-01-03	Optimal	Early	Facility	No formal education	Others	Currently married	<18 years	yes	no	yes	<90 days	female	female	no	Facility	ML7	1408114	26	25-29	primary	vodoun	4	1	26	not at a	at least	less tha	richer	3	single b	73		9	3
1	0.990064	Cameroon	Late	Non-compliant	Non-compliant	urban	High illiteracy	Low non-exposure	35-49	No formal education	>6	2024-01-02	not exposed	Poor	>3	Optimal	Early	Facility	No formal education	Others	Currently married	>=18 year	yes	no	no		male	female	no	Facility	CM7	990064	38	35-39	no educa	catholic	9	2	45	not at a	less tha	less tha	poorer	7	single b	33			7
1	1.33553	Nigeria	Late	Compliant	Compliant	urban	High illiteracy	Low non-exposure	25-34	Higher education	4 to 6	>2	exposed	Rich	2024-01-03	suboptimal	Late	Facility	Higher education	Others	Currently married	>=18 year	no	no	yes	<90 days	male	male	no	Facility	NG7	1335530	28	25-29	secondar	other tr	5	3	40	not at a	at least	less tha	richer	3	single b	25		9	3
1	2.66144	Cote d'Ivoire	Early	Compliant	Compliant	urban	High illiteracy	Low non-exposure	25-34	No formal education	>6	2024-01-02	exposed	Rich	>3	Optimal	Early	Facility	Higher education	Jointly with partner	Currently married	<18 years	yes	no	yes	<90 days	male	male	yes	Facility	CI8	2661436	34	30-34	no educa	vodoun	8	1	48	not at a	less tha	at least	richer	5	single b	84		9	5
1	1.29605	Kenya	Early	Non-compliant	Non-compliant	urban	High illiteracy	Low non-exposure	15-24	Higher education	1 to 3	2024-01-02	not exposed	Rich	2024-01-03	Optimal	Early	Facility	Higher education	Women alone	Currently married	>=18 year	no		yes	>=90 days	male	male	no	Facility	KE8	1296049	24	20-24	secondar	vodoun	3	1	24	not at a	not at a	not at a	richest	1	single b			9	1
1	0.171997	Gambia	Late	Non-compliant	Non-compliant	urban	High illiteracy	Low non-exposure	25-34	Higher education	4 to 6	2024-01-02	not exposed	Rich	2024-01-03	Optimal	Early	Facility	Higher education	Women alone	Currently married	<18 years	yes	no	yes	<90 days	male	female	no	Facility	GM7	171997	33	30-34	secondar	vodoun	6	1	52	not at a	not at a	less tha	richest	3	single b	62		9	3
1	1.13442	Benin	Late	Non-compliant	Non-compliant	rural	High illiteracy	Low non-exposure	35-49	No formal education	>6	>2	not exposed	Middle	>3	Optimal	Late	Facility	No formal education	Others	Currently married	>=18 year	yes	no	yes	>=90 days	male	female	no	Facility	BJ7	1134416	39	35-39	no educa	islam	34	9	45	not at a	less tha	not at a	middle	5	single b	34		9	5
1	1.89289	Zambia	Early	Non-compliant	Non-compliant	rural	High illiteracy	Low non-exposure	25-34	Primary education	>6	2024-01-02	not exposed	Poor	>3	Optimal	Early	Facility	Primary education	Jointly with partner	Currently married	<18 years	yes	no	yes	>=90 days	male	female	no	Facility	ZM7	1892890	30	30-34	primary	other tr	7	2	40	not at a	less tha	not at a	poorest	6	single b	33		9	6
1	1.40811	Mali	Early	Non-compliant	Non-compliant	rural	High illiteracy	Low non-exposure	15-24	No formal education	1 to 3	2024-01-02	exposed	Rich	2024-01-03	Optimal	Early	Facility	No formal education	Others	Currently married	>=18 year	no	no	yes		female	male	no	Facility	ML7	1408114	24	20-24	no educa	vodoun	2	1	24	not at a	at least	not at a	richer	1	single b			9	1
1	2.66144	Cote d'Ivoire	Late	Non-compliant	Non-compliant	urban	High illiteracy	Low non-exposure	25-34	Primary education	4 to 6	2024-01-02	exposed	Middle	>3	Optimal	Late	Facility	No formal education	Others	Currently married	>=18 year	yes	no	yes	<90 days	male	female	no	Facility	CI8	2661436	30	30-34	primary	vodoun	5	2	37	not at a	less tha	at least	middle	4	single b	50		9	4
1	1.89289	Zambia	Late	Non-compliant	Non-compliant	rural	High illiteracy	Low non-exposure	35-49	No formal education	>6	2024-01-02	not exposed	Poor	>3	Optimal	Early	Facility	Higher education	Women alone	Currently married	<18 years	yes	no	yes	<90 days	male	male	no	Facility	ZM7	1892890	36	35-39	no educa	other tr	7	1	37	not at a	less tha	not at a	poorest	8	single b	61		9	8
1	1.89289	Zambia	Early	Non-compliant	Non-compliant	rural	High illiteracy	Low non-exposure	15-24	Primary education	1 to 3	2024-01-02	not exposed	Poor	2024-01-03	Optimal	Early	Facility	Higher education	Women alone	Currently married	<18 years	no	no	yes	>=90 days	male	male	no	Facility	ZM7	1892890	20	20-24	primary	other tr	3	1	28	not at a	not at a	not at a	poorer	1	single b			9	1
1	1.40811	Mali	Early	Non-compliant	Non-compliant	rural	High illiteracy	Low non-exposure	15-24	Primary education	4 to 6	2024-01-02	exposed	Rich	2024-01-03	Optimal	Early	Facility	No formal education	Others	Currently married	<18 years	yes	no	yes	<90 days	male	male	no	Facility	ML7	1408114	20	20-24	primary	vodoun	4	2	45	not at a	at least	less tha	richer	2	single b	34		9	2
1	0.662381	Liberia	Late	Non-compliant	Non-compliant	rural	High illiteracy	Low non-exposure	15-24	No formal education	1 to 3	2024-01-02	not exposed	Poor	2024-01-03	Optimal	Late	Facility	Higher education	Others	Never married		no	no	yes		female	female	no	Facility	LB7	662381	19	15-19	no educa	other tr	2	1	19	not at a	not at a	not at a	poorer	1	single b			9	1
1	1.40811	Mali	Late	Non-compliant	Non-compliant	rural	High illiteracy	Low non-exposure	25-34	No formal education	>6	>2	not exposed	Middle	>3	Optimal	Late	Facility	No formal education	Others	Currently married	<18 years	yes	no	yes		male	female	no	Facility	ML7	1408114	33	30-34	no educa	vodoun	11	4	48	not at a	less tha	not at a	middle	7	single b	36		9	7
1	0.662381	Liberia	Early	Compliant	Compliant	rural	High illiteracy	Low non-exposure	15-24	No formal education	>6	2024-01-02	not exposed	Poor	>3	suboptimal	Early	Facility	Higher education	Others	Formerly married	<18 years	yes	no	yes	>=90 days	male	female	no	Facility	LB7	662381	21	20-24	no educa	catholic	10	1	23	not at a	not at a	not at a	poorer	4	single b	20		9	4
1	1.89289	Zambia	Late	Non-compliant	Non-compliant	rural	High illiteracy	Low non-exposure	15-24	Primary education	1 to 3	2024-01-02	not exposed	Middle	2024-01-03	Optimal	Early	Facility	Primary education	Jointly with partner	Currently married	<18 years	yes	no	yes	>=90 days	male	male	no	Facility	ZM7	1892890	18	15-19	primary	other tr	3	1	17	not at a	not at a	not at a	middle	1	single b			9	1
1	2.66144	Cote d'Ivoire	Early	Non-compliant	Non-compliant	urban	High illiteracy	Low non-exposure	15-24	Primary education	4 to 6	2024-01-02	exposed	Rich	2024-01-03	Optimal	Early	Facility	No formal education	Others	Currently married	<18 years	no	no	no		male	male	no	Facility	CI8	2661436	22	20-24	primary	vodoun	5	2	30	not at a	not at a	at least	richer	3	single b	40		9	3
1	1.89289	Zambia	Late	Non-compliant	Non-compliant	rural	High illiteracy	Low non-exposure	35-49	Primary education	4 to 6	2024-01-02	not exposed	Poor	>3	Optimal	Early	Facility	Primary education	Women alone	Currently married	<18 years	yes	no	yes	>=90 days	female	male	yes	Facility	ZM7	1892890	38	35-39	primary	other tr	5	1	38	not at a	not at a	not at a	poorest	6	single b	55		9	6
1	0.733467	Madagascar	Late	Non-compliant	Non-compliant	urban	High illiteracy	Low non-exposure	35-49	Primary education	>6	2024-01-02	exposed	Rich	>3	Optimal	Early	Home	Higher education	Others	Formerly married	>=18 year	yes	no	yes	<90 days	female	female	no	home	MD7	733467	41	40-44	primary	other pr	9	1	77	not at a	not at a	at least	richer	7	single b	57		9	7
1	1.40966	Tanzania	Late	Non-compliant	Non-compliant	rural	High illiteracy	Low non-exposure	25-34	Primary education	4 to 6	>2	not exposed	Poor	2024-01-03	suboptimal	Late	Facility	Primary education	Jointly with partner	Currently married	>=18 year	yes	no	yes	<90 days	male	female	no	Facility	TZ8	1409657	26	25-29	primary		5	3	51	not at a	not at a	not at a	poorest	3	single b	31		9	3
1	1.33553	Nigeria	Early	Non-compliant	Non-compliant	urban	High illiteracy	Low non-exposure	35-49	Higher education	1 to 3	2024-01-02	exposed	Rich	2024-01-03	suboptimal	Early	Facility	Higher education	Others	Currently married	>=18 year	yes	no	yes	>=90 days	male	male	no	Facility	NG7	1335530	35	35-39	secondar	other tr	3	1	43	at least	at least	at least	richest	2	single b	15		9	2
1	0.733467	Madagascar	Early	Non-compliant	Non-compliant	urban	High illiteracy	Low non-exposure	25-34	Primary education	4 to 6	2024-01-02	exposed	Rich	2024-01-03	Optimal	Early	Facility	Primary education	Others	Currently married	<18 years	no	yes	yes	<90 days	male	male	no	Facility	MD7	733467	30	30-34	primary	other pr	5	2	30	not at a	not at a	at least	richest	3	single b	48		9	3
1	1.33553	Nigeria	Early	Non-compliant	Non-compliant	urban	High illiteracy	Low non-exposure	35-49	Higher education	4 to 6	2024-01-02	exposed	Rich	2024-01-03	Optimal	Early	Facility	Higher education	Women alone	Currently married	>=18 year	yes	no	yes	>=90 days	male	female	no	Facility	NG7	1335530	40	40-44	higher	other tr	5	1	82	less tha	at least	at least	richest	3	single b	119		9	3
1	2.66144	Cote d'Ivoire	Late	Non-compliant	Non-compliant	urban	High illiteracy	Low non-exposure	15-24	No formal education	4 to 6	2024-01-02	exposed	Rich	2024-01-03	suboptimal	Early	Facility	No formal education	Others	Currently married	<18 years	yes	no	yes	<90 days	male	male	yes	Facility	CI8	2661436	20	20-24	no educa	vodoun	4	2	30	not at a	not at a	at least	richest	2	single b	27		9	2
1	2.66144	Cote d'Ivoire	Late	Non-compliant	Non-compliant	urban	High illiteracy	Low non-exposure	35-49	No formal education	>6	2024-01-02	exposed	Rich	>3	suboptimal	Late	Facility	No formal education	Others	Currently married	<18 years	yes	no	yes	<90 days	male	male	no	Facility	CI8	2661436	37	35-39	no educa	vodoun	9	2	47	not at a	not at a	at least	richest	7	single b	22		9	7
1	1.33553	Nigeria	Late	Non-compliant	Non-compliant	urban	High illiteracy	Low non-exposure	25-34	Higher education	4 to 6	2024-01-02	exposed	Rich	2024-01-03	Optimal	Late	Facility	Higher education	Jointly with partner	Currently married	>=18 year	no	no	yes	<90 days	male	male	no	Facility	NG7	1335530	26	25-29	higher	vodoun	4	1	36	at least	at least	at least	richest	1	single b			9	1
1	1.40811	Mali	Early	Non-compliant	Non-compliant	rural	High illiteracy	Low non-exposure	25-34	Primary education	>6	2024-01-02	exposed	Rich	>3	Optimal	Early	Facility	Higher education	Others	Currently married	>=18 year	yes	no	yes		male	male	no	Facility	ML7	1408114	32	30-34	primary	vodoun	7	1	55	not at a	at least	not at a	richer	5	single b	50		9	5
1	1.29605	Kenya	Late	Non-compliant	Non-compliant	urban	High illiteracy	Low non-exposure	25-34	Higher education	4 to 6	2024-01-02	exposed	Rich	2024-01-03	suboptimal	Late	Facility	Higher education	Women alone	Currently married	>=18 year	no		yes	>=90 days	male	male	yes	Facility	KE8	1296049	34	30-34	secondar	other tr	4	2	37	not at a	at least	not at a	richest	2	single b	23		9	2
1	0.733467	Madagascar	Late	Non-compliant	Non-compliant	urban	High illiteracy	Low non-exposure	25-34	Higher education	4 to 6	2024-01-02	exposed	Rich	2024-01-03	Optimal	Early	Home	Higher education	Others	Formerly married	>=18 year	yes	yes	yes	<90 days	female	male	no	home	MD7	733467	25	25-29	secondar	other tr	4	1	24	less tha	at least	less tha	richer	1	single b			9	1
1	0.364676	Guinea	Early	Non-compliant	Non-compliant	urban	High illiteracy	Low non-exposure	15-24	No formal education	>6	>2	not exposed	Rich	2024-01-03	Optimal	Early	Facility	No formal education	Others	Currently married	>=18 year	no	no	yes	>=90 days	male	female	no	Facility	GN7	364676	19	15-19	no educa	vodoun	8	3	44	not at a	not at a	not at a	richest	1	single b				1
1	1.89289	Zambia	Early	Non-compliant	Non-compliant	rural	High illiteracy	Low non-exposure	25-34	Primary education	4 to 6	2024-01-02	exposed	Poor	>3	suboptimal	Early	Facility	Higher education	Others	Currently married	<18 years	no	no	yes	>=90 days	male	male	yes	Facility	ZM7	1892890	28	25-29	primary	other tr	6	2	35	not at a	almost e	not at a	poorer	4	single b	21		9	4
1	1.13442	Benin	Late	Non-compliant	Non-compliant	rural	High illiteracy	Low non-exposure	35-49	No formal education	>6	>2	not exposed	Middle	>3	Optimal	Early	Facility	No formal education	Others	Currently married	>=18 year	yes	no	yes	>=90 days	male	male	no	Facility	BJ7	1134416	48	45-49	no educa	islam	34	9	45	not at a	less tha	not at a	middle	4	single b	38		9	4
1	1.13442	Benin	Late	Non-compliant	Non-compliant	rural	High illiteracy	Low non-exposure	15-24	No formal education	4 to 6	2024-01-02	exposed	Middle	2024-01-03	Optimal	Late	Home	No formal education	Others	Currently married	<18 years	yes	no	yes	>=90 days	male	male	no	home	BJ7	1134416	20	20-24	no educa	islam	6	1	45	not at a	at least	not at a	middle	1	single b			9	1
1	0.364676	Guinea	Late	Non-compliant	Non-compliant	urban	High illiteracy	Low non-exposure	15-24	Higher education	1 to 3	0	exposed	Rich	2024-01-03	Optimal	Early	Facility	Higher education	Others	Currently married	<18 years	yes	no	yes	>=90 days	male	male	no	Facility	GN7	364676	18	15-19	secondar	vodoun	2	0	31	less tha	less tha	at least	richest	1	single b				1
1	1.89289	Zambia	Late	Non-compliant	Non-compliant	rural	High illiteracy	Low non-exposure	15-24	Higher education	4 to 6	2024-01-02	not exposed	Poor	2024-01-03	suboptimal	Late	Facility	Higher education	Jointly with partner	Currently married	<18 years	no	no	yes	>=90 days	male	male	yes	Facility	ZM7	1892890	22	20-24	secondar	other tr	4	2	30	less tha	not at a	not at a	poorer	2	single b	32		9	2
1	1.13442	Benin	Late	Non-compliant	Non-compliant	rural	High illiteracy	Low non-exposure	25-34	No formal education	>6	>2	not exposed	Middle	>3	suboptimal	Late	Facility	No formal education	Others	Currently married	>=18 year	yes	no	yes	<90 days	male	female	no	Facility	BJ7	1134416	33	30-34	no educa	islam	34	9	45	not at a	less tha	not at a	middle	4	single b	30		9	4
1	1.13442	Benin	Early	Non-compliant	Non-compliant	rural	High illiteracy	Low non-exposure	15-24	No formal education	4 to 6	2024-01-02	not exposed	Middle	2024-01-03	Optimal	Early	Facility	No formal education	Jointly with partner	Currently married	<18 years	no	no	yes	>=90 days	male	male	no	Facility	BJ7	1134416	19	15-19	no educa	islam	4	1	35	not at a	not at a	not at a	middle	1	single b			9	1
1	1.33553	Nigeria	Late	Non-compliant	Non-compliant	urban	High illiteracy	Low non-exposure	25-34	Higher education	1 to 3	2024-01-02	exposed	Rich	2024-01-03	Optimal	Early	Facility	Higher education	Jointly with partner	Currently married	>=18 year	yes	no	yes	<90 days	male	male	no	Facility	NG7	1335530	27	25-29	higher	other tr	3	1	30	not at a	at least	at least	richest	1	single b			9	1
1	1.4636	Rwanda	Early	Non-compliant	Non-compliant	rural	High illiteracy	Low non-exposure	25-34	Primary education	4 to 6	2024-01-02	exposed	Rich	2024-01-03	Optimal	Early	Facility	Primary education	Others	Currently married	>=18 year	yes	yes	yes	>=90 days	male	male	no	Facility	RW7	1463600	32	30-34	primary	other tr	4	2	30	not at a	not at a	at least	richer	3	single b	50		9	3
1	1.13442	Benin	Late	Non-compliant	Non-compliant	rural	High illiteracy	Low non-exposure	25-34	No formal education	>6	>2	not exposed	Poor	2024-01-03	Optimal	Late	Facility	No formal education	Others	Currently married	>=18 year	yes	no	yes	<90 days	male	female	yes	Facility	BJ7	1134416	26	25-29	no educa	no relig	43	9	55	not at a	not at a	not at a	poorer	2	single b	60		9	2
1	0.642171	Sierra Leone	Late	Non-compliant	Non-compliant	rural	High illiteracy	Low non-exposure	35-49	No formal education	>6	2024-01-02	not exposed	Poor	>3	Optimal	Late	Facility	No formal education	Others	Currently married	>=18 year	yes	no	yes	<90 days	male	male	no	Facility	SL7	642171	38	35-39	no educa	other tr	8	1	60	not at a	not at a	not at a	poorer	4	single b	65		9	4
1	1.89289	Zambia	Early	Non-compliant	Non-compliant	rural	High illiteracy	Low non-exposure	25-34	Primary education	4 to 6	2024-01-02	not exposed	Poor	2024-01-03	suboptimal	Early	Facility	Primary education	Jointly with partner	Currently married	>=18 year	no	no	yes	>=90 days	male	male	no	Facility	ZM7	1892890	28	25-29	primary	other tr	4	1	29	not at a	less tha	not at a	poorest	3	single b	20		9	3
1	1.89289	Zambia	Late	Non-compliant	Non-compliant	rural	High illiteracy	Low non-exposure	25-34	Primary education	4 to 6	2024-01-02	exposed	Poor	2024-01-03	suboptimal	Early	Facility	Primary education	Jointly with partner	Currently married	<18 years	no	no	yes	>=90 days	male	female	yes	Facility	ZM7	1892890	26	25-29	primary	other tr	5	2	35	not at a	at least	not at a	poorest	3	single b	25		9	3
1	0.364676	Guinea	Early	Non-compliant	Non-compliant	urban	High illiteracy	Low non-exposure	35-49	No formal education	>6	2024-01-02	not exposed	Poor	>3	Optimal	Early	Home	No formal education	Women alone	Currently married	<18 years	yes	no	yes	>=90 days	female	female	yes	home	GN7	364676	43	40-44	no educa	vodoun	7	2	43	not at a	not at a	not at a	poorer	8	single b	89			8
1	1.33553	Nigeria	Late	Non-compliant	Non-compliant	urban	High illiteracy	Low non-exposure	25-34	Higher education	1 to 3	2024-01-02	exposed	Rich	2024-01-03	Optimal	Late	Facility	Higher education	Others	Currently married	>=18 year	yes	no	yes	<90 days	male	female	no	Facility	NG7	1335530	27	25-29	secondar	vodoun	3	1	36	not at a	less tha	at least	richest	1	single b			9	1
1	1.13442	Benin	Early	Non-compliant	Non-compliant	rural	High illiteracy	Low non-exposure	25-34	No formal education	4 to 6	>2	not exposed	Poor	>3	suboptimal	Early	Facility	No formal education	Jointly with partner	Currently married	>=18 year	no	no	yes	<90 days	male	male	no	Facility	BJ7	1134416	26	25-29	no educa	islam	6	4	30	not at a	not at a	not at a	poorer	4	single b	26		9	4
1	1.13442	Benin	Early	Non-compliant	Non-compliant	rural	High illiteracy	Low non-exposure	15-24	No formal education	>6	>2	not exposed	Rich	2024-01-03	Optimal	Early	Facility	No formal education	Others	Currently married	<18 years	yes	no	yes	<90 days	male	male	no	Facility	BJ7	1134416	20	20-24	no educa	islam	30	6	72	not at a	not at a	not at a	richer	1	single b			9	1
1	0.364676	Guinea	Late	Non-compliant	Non-compliant	urban	High illiteracy	Low non-exposure	15-24	No formal education	>6	2024-01-02	exposed	Rich	2024-01-03	suboptimal	Early	Facility	Higher education	Others	Currently married	>=18 year	yes	no	yes	>=90 days	female	male	yes	Facility	GN7	364676	22	20-24	no educa	vodoun	10	2	48	not at a	less tha	at least	richest	2	single b	14			2
1	0.364676	Guinea	Late	Non-compliant	Non-compliant	urban	High illiteracy	Low non-exposure	25-34	Higher education	>6	2024-01-02	not exposed	Rich	2024-01-03	suboptimal	Late	Facility	Higher education	Jointly with partner	Currently married	<18 years	yes	no	yes	<90 days	female	male	no	Facility	GN7	364676	25	25-29	higher	vodoun	7	2	56	not at a	less tha	less tha	richer	2	single b	31			2
1	0.990064	Cameroon	Late	Non-compliant	Non-compliant	urban	High illiteracy	Low non-exposure	35-49	No formal education	>6	>2	not exposed	Middle	>3	Optimal	Late	Facility	No formal education	Others	Currently married	<18 years	no	no	yes	<90 days	female	male	no	Facility	CM7	990064	40	40-44	no educa	catholic	8	3	40	not at a	not at a	not at a	middle	13	single b	36			13
1	0.662381	Liberia	Early	Non-compliant	Non-compliant	rural	High illiteracy	Low non-exposure	15-24	Higher education	1 to 3	2024-01-02	not exposed	Middle	2024-01-03	Optimal	Early	Facility	Higher education	Others	Never married		no	no	yes	>=90 days	female	female	no	Facility	LB7	662381	18	15-19	secondar	other tr	3	1	60	not at a	not at a	not at a	middle	1	single b			9	1
1	1.13442	Benin	Early	Non-compliant	Non-compliant	rural	High illiteracy	Low non-exposure	25-34	No formal education	>6	>2	not exposed	Rich	2024-01-03	suboptimal	Early	Home	No formal education	Jointly with partner	Currently married	<18 years	yes	no	yes	<90 days	male	male	yes	home	BJ7	1134416	28	25-29	no educa	islam	30	6	72	not at a	not at a	not at a	richer	3	single b	31		9	3
2	0.864431	Guinea	Late	Non-compliant	Non-compliant	rural	Low illiteracy	Low non-exposure	15-24	No formal education	>6	0	not exposed	Poor	2024-01-03	Optimal	Late	Home	Primary education	Jointly with partner	Currently married	<18 years	no	no	yes	<90 days	male	male	no	home	GN7	864431	22	20-24	no educa	vodoun	8	0	74	not at a	not at a	not at a	poorest	2	single b	42			2
2	1.3037	Madagascar	Early	Non-compliant	Non-compliant	urban	Low illiteracy	Low non-exposure	35-49	Primary education	4 to 6	2024-01-02	not exposed	Rich	>3	Optimal	Early	Facility	Primary education	Jointly with partner	Currently married	>=18 year	no	no	no		male	female	no	Facility	MD7	1303700	37	35-39	primary	other pr	6	2	36	not at a	less tha	not at a	richer	4	single b	43		9	4
2	0.17487	Gambia	Late	Non-compliant	Non-compliant	urban	Low illiteracy	Low non-exposure	15-24	Primary education	4 to 6	2024-01-02	exposed	Middle	2024-01-03	suboptimal	Late	Facility	No formal education	Others	Currently married	<18 years	yes	no	yes	<90 days	male	male	no	Facility	GM7	174870	19	15-19	primary	vodoun	5	2	28	not at a	not at a	at least	middle	2	single b	27		9	2
2	2.72671	Nigeria	Early	Non-compliant	Non-compliant	urban	Low illiteracy	Low non-exposure	15-24	Higher education	4 to 6	2024-01-02	exposed	Rich	2024-01-03	suboptimal	Early	Facility	Higher education	Others	Currently married	>=18 year	yes	no	yes	>=90 days	male	male	no	Facility	NG7	2726707	21	20-24	secondar	other tr	4	2	37	at least	at least	at least	richest	2	single b	22		9	2
2	2.90405	Cote d'Ivoire	Early	Compliant	Compliant	urban	Low illiteracy	Low non-exposure	25-34	No formal education	>6	2024-01-02	exposed	Rich	2024-01-03	Optimal	Early	Facility	Higher education	Jointly with partner	Currently married	>=18 year	no	no	yes	<90 days	male	male	no	Facility	CI8	2904048	31	30-34	no educa	vodoun	7	1	48	not at a	not at a	at least	richest	1	single b			9	1
2	0.494313	Rwanda	Late	Non-compliant	Non-compliant	rural	Low illiteracy	Low non-exposure	25-34	Primary education	1 to 3	2024-01-02	not exposed	Poor	2024-01-03	Optimal	Late	Facility	Primary education	Jointly with partner	Currently married	>=18 year	yes	yes	no		male	female	no	Facility	RW7	494313	27	25-29	primary	other tr	3	1	30	not at a	not at a	not at a	poorest	1	single b			9	1
2	0.766457	Liberia	Late	Non-compliant	Non-compliant	rural	Low illiteracy	Low non-exposure	35-49	No formal education	4 to 6	2024-01-02	not exposed	Middle	>3	Optimal	Early	Facility	No formal education	Jointly with partner	Currently married	<18 years	yes	no	yes	>=90 days	female	male	no	Facility	LB7	766457	45	45-49	no educa	vodoun	5	1	45	not at a	less tha	not at a	middle	9	single b	58		9	9
2	1.07813	Benin	Late	Non-compliant	Non-compliant	rural	Low illiteracy	Low non-exposure	15-24	No formal education	>6	>2	not exposed	Middle	2024-01-03	Optimal	Early	Facility	No formal education	Others	Currently married	>=18 year	yes	no	yes	>=90 days	female	male	no	Facility	BJ7	1078131	20	20-24	no educa	islam	13	3	58	not at a	not at a	not at a	middle	1	single b			9	1
2	0.17487	Gambia	Late	Non-compliant	Non-compliant	urban	Low illiteracy	Low non-exposure	35-49	Higher education	4 to 6	2024-01-02	exposed	Rich	2024-01-03	Optimal	Early	Facility	Higher education	Jointly with partner	Currently married	>=18 year	yes	no	yes	<90 days	male	female	yes	Facility	GM7	174870	35	35-39	secondar	vodoun	4	2	40	less tha	at least	at least	richer	2	single b	45		9	2
2	0.456452	Cameroon	Late	Non-compliant	Non-compliant	rural	Low illiteracy	Low non-exposure	25-34	Primary education	>6	>2	not exposed	Poor	>3	suboptimal	Late	Home	Primary education	Women alone	Currently married	<18 years	yes	no	yes	<90 days	male	female	no	home	CM7	456452	25	25-29	primary	vodoun	16	6	35	not at a	not at a	not at a	poorest	5	single b	27			5
2	1.30262	Kenya	Late	Non-compliant	Non-compliant	urban	Low illiteracy	Low non-exposure	25-34	No formal education	4 to 6	2024-01-02	exposed	Middle	>3	Optimal	Early	Facility	No formal education	Jointly with partner	Currently married	<18 years	no		yes		male	female	no	Facility	KE8	1302618	27	25-29	no educa	islam	6	1	30	not at a	at least	not at a	middle	4	single b	61		9	4
2	1.30262	Kenya	Early	Non-compliant	Non-compliant	urban	Low illiteracy	Low non-exposure	25-34	Higher education	1 to 3	0	exposed	Rich	2024-01-03	Optimal	Early	Facility	Higher education	Women alone	Currently married	>=18 year	no		yes	<90 days	male	female	no	Facility	KE8	1302618	26	25-29	secondar	other tr	2	0	30	at least	at least	at least	richest	2	single b	53		9	2
2	0.864431	Guinea	Late	Non-compliant	Non-compliant	rural	Low illiteracy	Low non-exposure	25-34	No formal education	4 to 6	2024-01-02	not exposed	Poor	>3	Optimal	Early	Home	No formal education	Others	Currently married	<18 years	yes	no	yes	<90 days	male	female	no	home	GN7	864431	29	25-29	no educa	vodoun	6	2	42	not at a	not at a	not at a	poorest	4	single b	47			4
2	0.494313	Rwanda	Early	Non-compliant	Non-compliant	rural	Low illiteracy	Low non-exposure	25-34	Primary education	4 to 6	2024-01-02	not exposed	Poor	2024-01-03	Optimal	Early	Facility	Primary education	Jointly with partner	Currently married	>=18 year	yes	yes	yes	<90 days	male	female	no	Facility	RW7	494313	31	30-34	primary	vodoun	5	1	34	not at a	less tha	not at a	poorest	3	single b	49		9	3
2	1.12955	Sierra Leone	Early	Non-compliant	Non-compliant	rural	Low illiteracy	Low non-exposure	35-49	No formal education	>6	2024-01-02	exposed	Poor	>3	Optimal	Early	Facility	No formal education	Others	Currently married	<18 years	yes	no	yes	>=90 days	male	female	no	Facility	SL7	1129547	43	40-44	no educa	other tr	11	2	55	not at a	at least	not at a	poorer	7	single b	52		9	7
2	1.12955	Sierra Leone	Late	Compliant	Compliant	rural	Low illiteracy	Low non-exposure	35-49	No formal education	>6	2024-01-02	exposed	Middle	>3	Optimal	Early	Facility	No formal education	Others	Currently married	<18 years	yes	no	yes	>=90 days	male	female	no	Facility	SL7	1129547	40	40-44	no educa	other tr	12	2	43	not at a	at least	not at a	middle	6	single b	50		9	6
2	1.12955	Sierra Leone	Late	Non-compliant	Non-compliant	rural	Low illiteracy	Low non-exposure	15-24	Higher education	>6	>2	exposed	Middle	2024-01-03	Optimal	Late	Facility	Higher education	Others	Never married		yes	no	yes	>=90 days	male	male	no	Facility	SL7	1129547	19	15-19	secondar	other tr	9	3	67	not at a	at least	at least	middle	1	single b			9	1
2	1.07813	Benin	Late	Non-compliant	Non-compliant	rural	Low illiteracy	Low non-exposure	35-49	No formal education	>6	>2	exposed	Middle	>3	Optimal	Late	Home	No formal education	Others	Currently married	>=18 year	yes	no	yes	<90 days	male	female	yes	home	BJ7	1078131	39	35-39	no educa	no relig	15	3	45	not at a	at least	not at a	middle	9	single b	36		9	9
2	2.90405	Cote d'Ivoire	Early	Non-compliant	Non-compliant	urban	Low illiteracy	Low non-exposure	35-49	Higher education	>6	2024-01-02	exposed	Rich	2024-01-03	Optimal	Early	Facility	Higher education	Others	Never married		no	no	yes	<90 days	female	female	no	Facility	CI8	2904048	38	35-39	higher	catholic	8	1	62	at least	at least	at least	richest	1	single b			9	1
2	1.05708	Mali	Late	Non-compliant	Non-compliant	rural	Low illiteracy	Low non-exposure	15-24	No formal education	4 to 6	2024-01-02	exposed	Rich	2024-01-03	Optimal	Early	Facility	No formal education	Others	Currently married	<18 years	yes	no	yes	<90 days	male	male	no	Facility	ML7	1057078	20	20-24	no educa	vodoun	4	2	36	not at a	at least	not at a	richer	2	single b	37		9	2
2	1.12955	Sierra Leone	Late	Compliant	Compliant	rural	Low illiteracy	Low non-exposure	25-34	No formal education	>6	2024-01-02	not exposed	Middle	2024-01-03	suboptimal	Early	Facility	Higher education	Others	Currently married	>=18 year	yes	no	yes	>=90 days	female	male	no	Facility	SL7	1129547	30	30-34	no educa	other tr	7	2	46	not at a	not at a	not at a	middle	2	single b	26		9	2
2	1.07813	Benin	Late	Non-compliant	Non-compliant	rural	Low illiteracy	Low non-exposure	15-24	Higher education	>6	>2	not exposed	Middle	2024-01-03	suboptimal	Early	Facility	No formal education	Others	Currently married	<18 years	yes	no	yes	>=90 days	male	female	no	Facility	BJ7	1078131	21	20-24	secondar	islam	19	8	35	not at a	less tha	less tha	middle	2	single b	19		9	2
2	0.456452	Cameroon	Early	Non-compliant	Non-compliant	rural	Low illiteracy	Low non-exposure	25-34	Primary education	>6	>2	not exposed	Middle	>3	suboptimal	Early	Home	Higher education	Women alone	Currently married	<18 years	yes	no	yes	<90 days	male	male	no	home	CM7	456452	27	25-29	primary	vodoun	26	10	85	not at a	not at a	not at a	middle	4	single b	23			4
2	1.07813	Benin	Late	Non-compliant	Non-compliant	rural	Low illiteracy	Low non-exposure	15-24	No formal education	>6	>2	not exposed	Middle	2024-01-03	Optimal	Early	Facility	No formal education	Others	Currently married	<18 years	yes	no	yes	>=90 days	male	male	no	Facility	BJ7	1078131	24	20-24	no educa	islam	19	8	35	not at a	less tha	less tha	middle	3	single b	49		9	3
2	1.05708	Mali	Late	Non-compliant	Non-compliant	rural	Low illiteracy	Low non-exposure	15-24	Primary education	1 to 3	2024-01-02	not exposed	Rich	2024-01-03	Optimal	Early	Home	Higher education	Others	Currently married	>=18 year	no	no	yes		male	male	no	home	ML7	1057078	23	20-24	primary	vodoun	3	1	25	not at a	less tha	less tha	richer	1	single b			9	1
2	1.07813	Benin	Late	Non-compliant	Non-compliant	rural	Low illiteracy	Low non-exposure	25-34	No formal education	>6	>2	not exposed	Poor	>3	Optimal	Late	Facility	No formal education	Others	Currently married	>=18 year	yes	no	yes	>=90 days	male	female	no	Facility	BJ7	1078131	28	25-29	no educa	islam	8	3	78	not at a	less tha	not at a	poorest	4	single b	37		9	4
2	2.72671	Nigeria	Early	Non-compliant	Non-compliant	urban	Low illiteracy	Low non-exposure	25-34	Higher education	4 to 6	2024-01-02	exposed	Rich	2024-01-03	Optimal	Early	Facility	Higher education	Women alone	Currently married	>=18 year	yes	no	yes	>=90 days	male	female	no	Facility	NG7	2726707	27	25-29	higher	other tr	4	1	39	not at a	at least	at least	richest	1	single b			9	1
2	0.550729	Zambia	Early	Non-compliant	Non-compliant	rural	Low illiteracy	Low non-exposure	15-24	Primary education	4 to 6	2024-01-02	not exposed	Poor	2024-01-03	Optimal	Early	Facility	Higher education	Jointly with partner	Currently married	>=18 year	yes	no	yes	>=90 days	male	male	no	Facility	ZM7	550729	24	20-24	primary	other tr	5	1	44	not at a	not at a	not at a	poorest	3	single b	65		9	3
2	1.05708	Mali	Early	Non-compliant	Non-compliant	rural	Low illiteracy	Low non-exposure	25-34	No formal education	4 to 6	>2	exposed	Rich	>3	suboptimal	Early	Home	No formal education	Others	Currently married	<18 years	yes	no	yes	<90 days	female	female	no	home	ML7	1057078	28	25-29	no educa	vodoun	6	3	28	not at a	at least	not at a	richer	5	single b	20		9	5
2	0.766457	Liberia	Early	Non-compliant	Non-compliant	rural	Low illiteracy	Low non-exposure	15-24	No formal education	1 to 3	2024-01-02	exposed	Middle	2024-01-03	Optimal	Early	Facility	No formal education	Others	Currently married	>=18 year	yes	no	yes	<90 days	male	male	no	Facility	LB7	766457	20	20-24	no educa	vodoun	3	1	34	not at a	at least	less tha	middle	1	single b			9	1
2	4.31127	Senegal	Early	Non-compliant	Non-compliant	urban	Low illiteracy	Low non-exposure	35-49	No formal education	4 to 6	2024-01-02	not exposed	Rich	>3	suboptimal	Early	Facility	No formal education	Others	Currently married	<18 years	yes		yes	>=90 days	male	female	no	Facility	SN7	4311268	38	35-39	no educa	vodoun	6	1	60	not at a	not at a	less tha	richer	7	single b	32		9	7
2	2.72671	Nigeria	Late	Non-compliant	Non-compliant	urban	Low illiteracy	Low non-exposure	25-34	Higher education	1 to 3	0	exposed	Rich	2024-01-03	Optimal	Late	Facility	Higher education	Women alone	Currently married	>=18 year	yes	no	no		male	male	no	Facility	NG7	2726707	31	30-34	higher	vodoun	2	0	37	at least	at least	at least	richest	1	single b			9	1
2	2.72671	Nigeria	Late	Non-compliant	Non-compliant	urban	Low illiteracy	Low non-exposure	25-34	Higher education	1 to 3	2024-01-02	exposed	Rich	2024-01-03	Optimal	Late	Facility	Higher education	Jointly with partner	Currently married	>=18 year	yes	no	yes	<90 days	male	male	no	Facility	NG7	2726707	27	25-29	secondar	vodoun	3	1	34	not at a	at least	at least	richer	1	single b			9	1
2	0.17487	Gambia	Late	Non-compliant	Non-compliant	urban	Low illiteracy	Low non-exposure	15-24	Higher education	>6	2024-01-02	exposed	Rich	2024-01-03	suboptimal	Late	Facility	Higher education	Women alone	Currently married	>=18 year	yes	no	yes	<90 days	male	female	no	Facility	GM7	174870	22	20-24	secondar	vodoun	7	2	29	not at a	less tha	at least	richer	2	single b	26		9	2
2	2.72671	Nigeria	Late	Non-compliant	Non-compliant	urban	Low illiteracy	Low non-exposure	15-24	Higher education	4 to 6	2024-01-02	exposed	Middle	2024-01-03	Optimal	Early	Facility	Higher education	Women alone	Currently married	>=18 year	no	no	yes	>=90 days	male	male	no	Facility	NG7	2726707	23	20-24	secondar	vodoun	5	1	57	not at a	at least	at least	middle	1	single b			9	1
2	1.12955	Sierra Leone	Late	Non-compliant	Non-compliant	rural	Low illiteracy	Low non-exposure	35-49	Primary education	>6	2024-01-02	exposed	Middle	>3	Optimal	Late	Facility	No formal education	Others	Currently married	<18 years	yes	no	yes	>=90 days	male	male	no	Facility	SL7	1129547	37	35-39	primary	other tr	7	1	55	not at a	at least	at least	middle	5	single b	114		9	5
2	1.07813	Benin	Late	Non-compliant	Non-compliant	rural	Low illiteracy	Low non-exposure	15-24	No formal education	>6	>2	not exposed	Poor	2024-01-03	Optimal	Late	Facility	No formal education	Others	Currently married	>=18 year	yes	no	yes	<90 days	male	male	no	Facility	BJ7	1078131	21	20-24	no educa	no relig	11	3	35	not at a	not at a	not at a	poorest	1	single b			9	1
2	0.766457	Liberia	Late	Non-compliant	Non-compliant	rural	Low illiteracy	Low non-exposure	35-49	No formal education	4 to 6	2024-01-02	not exposed	Poor	>3	Optimal	Early	Facility	Primary education	Jointly with partner	Currently married	>=18 year	yes	no	yes	<90 days	male	female	yes	Facility	LB7	766457	35	35-39	no educa	vodoun	4	1	36	not at a	less tha	not at a	poorer	10	single b	34		9	10
2	0.17487	Gambia	Early	Non-compliant	Non-compliant	urban	Low illiteracy	Low non-exposure	25-34	Higher education	4 to 6	>2	not exposed	Rich	>3	Optimal	Early	Facility	Higher education	Jointly with partner	Currently married	>=18 year	no	no	yes	>=90 days	male	female	no	Facility	GM7	174870	30	30-34	secondar	vodoun	6	3	38	not at a	not at a	less tha	richer	4	2nd of m	33		9	4
2	0.864431	Guinea	Early	Non-compliant	Non-compliant	rural	Low illiteracy	Low non-exposure	25-34	No formal education	4 to 6	0	not exposed	Poor	2024-01-03	Optimal	Early	Home	No formal education	Others	Currently married	<18 years	yes	no	yes	<90 days	male	male	no	home	GN7	864431	30	30-34	no educa	vodoun	4	0	37	not at a	not at a	not at a	poorest	3	single b	73			3
2	2.72671	Nigeria	Late	Non-compliant	Non-compliant	urban	Low illiteracy	Low non-exposure	25-34	Higher education	4 to 6	2024-01-02	exposed	Rich	2024-01-03	Optimal	Late	Facility	Higher education	Jointly with partner	Currently married	>=18 year	yes	no	yes		male	male	no	Facility	NG7	2726707	27	25-29	higher	other tr	4	2	40	not at a	less tha	at least	richest	2	single b	41		9	2
2	0.550729	Zambia	Early	Non-compliant	Non-compliant	rural	Low illiteracy	Low non-exposure	25-34	Primary education	4 to 6	2024-01-02	not exposed	Middle	>3	Optimal	Early	Home	Higher education	Jointly with partner	Currently married	<18 years	no	no	yes	>=90 days	male	female	no	home	ZM7	550729	32	30-34	primary	other tr	6	2	38	not at a	not at a	not at a	middle	6	single b	35		9	6
2	0.963561	Tanzania	Late	Non-compliant	Non-compliant	urban	Low illiteracy	Low non-exposure	15-24	Primary education	>6	2024-01-02	exposed	Rich	2024-01-03	Optimal	Early	Facility	Primary education	Jointly with partner	Currently married	>=18 year	yes	no	yes	<90 days	male	male	no	Facility	TZ8	963561	20	20-24	primary		7	1	28	not at a	not at a	at least	richest	1	single b			9	1
2	0.456452	Cameroon	Late	Non-compliant	Non-compliant	rural	Low illiteracy	Low non-exposure	25-34	Primary education	4 to 6	2024-01-02	not exposed	Poor	>3	Optimal	Early	Home	Higher education	Others	Currently married	<18 years	yes	no	yes	<90 days	female	male	no	home	CM7	456452	33	30-34	primary	vodoun	5	1	30	less tha	not at a	less tha	poorer	5	single b	44			5
2	1.07813	Benin	Early	Non-compliant	Non-compliant	rural	Low illiteracy	Low non-exposure	15-24	Higher education	>6	2024-01-02	exposed	Middle	2024-01-03	Optimal	Early	Facility	Higher education	Others	Currently married	<18 years	yes	no	yes	>=90 days	male	male	no	Facility	BJ7	1078131	18	15-19	secondar	islam	8	2	51	not at a	at least	at least	middle	1	single b			9	1
2	0.864431	Guinea	Late	Non-compliant	Non-compliant	rural	Low illiteracy	Low non-exposure	25-34	No formal education	4 to 6	2024-01-02	not exposed	Poor	2024-01-03	suboptimal	Late	Facility	No formal education	Others	Currently married	>=18 year	yes	no	yes	<90 days	male	female	no	Facility	GN7	864431	26	25-29	no educa	vodoun	4	1	78	not at a	less tha	less tha	poorest	2	single b	30			2
2	0.766457	Liberia	Early	Non-compliant	Non-compliant	rural	Low illiteracy	Low non-exposure	25-34	No formal education	>6	>2	not exposed	Poor	>3	suboptimal	Early	Facility	Higher education	Jointly with partner	Currently married	>=18 year	yes	no	yes	>=90 days	male	female	no	Facility	LB7	766457	34	30-34	no educa	vodoun	7	3	38	not at a	less tha	not at a	poorest	6	single b	28		9	6
2	0.550729	Zambia	Early	Non-compliant	Non-compliant	rural	Low illiteracy	Low non-exposure	15-24	Higher education	4 to 6	2024-01-02	not exposed	Poor	2024-01-03	Optimal	Early	Facility	Higher education	Others	Never married		yes	no	yes	<90 days	female	female	no	Facility	ZM7	550729	24	20-24	secondar	other tr	4	1	71	less tha	not at a	not at a	poorer	1	single b			9	1
2	1.30262	Kenya	Early	Non-compliant	Non-compliant	urban	Low illiteracy	Low non-exposure	25-34	Higher education	1 to 3	2024-01-02	exposed	Rich	2024-01-03	Optimal	Early	Facility	Higher education	Jointly with partner	Currently married	>=18 year	no		yes	<90 days	male	male	no	Facility	KE8	1302618	28	25-29	higher	other	3	1	29	not at a	not at a	at least	richest	1	single b			9	1
2	0.963561	Tanzania	Early	Non-compliant	Non-compliant	urban	Low illiteracy	Low non-exposure	25-34	Higher education	>6	2024-01-02	not exposed	Rich	2024-01-03	Optimal	Early	Facility	Higher education	Others	Formerly married	>=18 year	no	no	yes	>=90 days	male	female	no	Facility	TZ8	963561	25	25-29	secondar		12	2	77	not at a	not at a	less tha	richest	3	single b	48		9	3
2	1.07813	Benin	Late	Non-compliant	Non-compliant	rural	Low illiteracy	Low non-exposure	15-24	No formal education	>6	>2	not exposed	Middle	2024-01-03	Optimal	Late	Facility	No formal education	Others	Currently married	<18 years	no	no	yes	<90 days	male	male	no	Facility	BJ7	1078131	24	20-24	no educa	islam	27	10	55	not at a	not at a	not at a	middle	1	single b			9	1
2	0.550729	Zambia	Late	Non-compliant	Non-compliant	rural	Low illiteracy	Low non-exposure	15-24	Primary education	4 to 6	2024-01-02	not exposed	Poor	2024-01-03	Optimal	Early	Facility	Primary education	Women alone	Currently married	<18 years	no	no	yes		male	female	no	Facility	ZM7	550729	23	20-24	primary	vodoun	4	1	26	less tha	not at a	not at a	poorer	2	single b	44		9	2
2	0.550729	Zambia	Late	Non-compliant	Non-compliant	rural	Low illiteracy	Low non-exposure	35-49	Primary education	4 to 6	2024-01-02	not exposed	Middle	>3	suboptimal	Early	Facility	Primary education	Jointly with partner	Currently married	>=18 year	yes	no	yes	>=90 days	male	female	no	Facility	ZM7	550729	40	40-44	primary	other tr	6	1	46	not at a	not at a	not at a	middle	7	single b	29		9	7
2	1.3037	Madagascar	Late	Non-compliant	Non-compliant	urban	Low illiteracy	Low non-exposure	15-24	Higher education	1 to 3	2024-01-02	exposed	Rich	2024-01-03	Optimal	Early	Home	Higher education	Jointly with partner	Currently married	<18 years	yes	no	yes	>=90 days	male	male	no	home	MD7	1303700	20	20-24	secondar	vodoun	3	1	28	not at a	less tha	at least	richest	1	single b			9	1
2	1.12955	Sierra Leone	Late	Non-compliant	Non-compliant	rural	Low illiteracy	Low non-exposure	15-24	Higher education	4 to 6	2024-01-02	not exposed	Middle	2024-01-03	Optimal	Early	Facility	Higher education	Jointly with partner	Currently married	>=18 year	yes	no	yes	>=90 days	male	female	no	Facility	SL7	1129547	22	20-24	secondar	other tr	4	1	25	not at a	not at a	not at a	middle	1	single b			9	1
2	0.494313	Rwanda	Late	Non-compliant	Non-compliant	rural	Low illiteracy	Low non-exposure	25-34	Primary education	4 to 6	2024-01-02	exposed	Poor	2024-01-03	Optimal	Early	Facility	Higher education	Others	Formerly married	>=18 year	yes	yes	yes	<90 days	female	female	no	Facility	RW7	494313	33	30-34	primary	vodoun	4	1	58	not at a	at least	not at a	poorest	1	single b			9	1
2	0.17487	Gambia	Early	Compliant	Compliant	urban	Low illiteracy	Low non-exposure	35-49	Higher education	4 to 6	2024-01-02	exposed	Rich	>3	suboptimal	Early	Facility	Higher education	Women alone	Currently married	>=18 year	yes	no	yes	>=90 days	female	male	yes	Facility	GM7	174870	47	45-49	higher	other tr	6	1	80	at least	at least	at least	richest	5	single b	31		10	5
2	0.550729	Zambia	Early	Non-compliant	Non-compliant	rural	Low illiteracy	Low non-exposure	25-34	Primary education	4 to 6	2024-01-02	not exposed	Poor	2024-01-03	Optimal	Early	Facility	Higher education	Women alone	Currently married	>=18 year	yes	no	yes	>=90 days	male	male	no	Facility	ZM7	550729	25	25-29	primary	other tr	4	1	32	not at a	not at a	not at a	poorest	2	single b	65		9	2
2	0.864431	Guinea	Late	Non-compliant	Non-compliant	rural	Low illiteracy	Low non-exposure	25-34	No formal education	>6	>2	exposed	Poor	>3	Optimal	Late	Home	No formal education	Jointly with partner	Currently married	>=18 year	yes	no	yes	<90 days	male	female	yes	home	GN7	864431	32	30-34	no educa	vodoun	10	3	56	not at a	at least	less tha	poorest	5	single b	33			5
2	4.31127	Senegal	Early	Non-compliant	Non-compliant	urban	Low illiteracy	Low non-exposure	25-34	Higher education	1 to 3	2024-01-02	exposed	Rich	2024-01-03	Optimal	Early	Facility	Higher education	Others	Currently married	>=18 year	no		yes	>=90 days	male	female	no	Facility	SN7	4311268	28	25-29	higher	vodoun	3	1	32	at least	at least	at least	richest	1	single b			9	1
2	0.550729	Zambia	Late	Non-compliant	Non-compliant	rural	Low illiteracy	Low non-exposure	15-24	Primary education	4 to 6	2024-01-02	not exposed	Poor	2024-01-03	Optimal	Late	Facility	Higher education	Women alone	Currently married	<18 years	no	no	no		male	male	no	Facility	ZM7	550729	22	20-24	primary	vodoun	6	2	33	not at a	not at a	not at a	poorer	3	single b	52		9	3
2	0.494313	Rwanda	Late	Non-compliant	Non-compliant	rural	Low illiteracy	Low non-exposure	25-34	Primary education	4 to 6	2024-01-02	not exposed	Poor	2024-01-03	Optimal	Early	Facility	No formal education	Jointly with partner	Currently married	>=18 year	yes	no	yes	>=90 days	male	male	yes	Facility	RW7	494313	26	25-29	primary	vodoun	4	1	27	not at a	less tha	not at a	poorest	2	single b	34		9	2
2	1.07813	Benin	Late	Non-compliant	Non-compliant	rural	Low illiteracy	Low non-exposure	35-49	No formal education	>6	>2	not exposed	Poor	>3	Optimal	Early	Facility	No formal education	Women alone	Currently married	>=18 year	yes	no	yes	<90 days	male	female	no	Facility	BJ7	1078131	37	35-39	no educa	no relig	17	4	41	not at a	not at a	not at a	poorest	4	single b	59		9	4
2	1.07813	Benin	Late	Non-compliant	Non-compliant	rural	Low illiteracy	Low non-exposure	15-24	No formal education	>6	>2	not exposed	Middle	2024-01-03	suboptimal	Late	Facility	No formal education	Others	Currently married	<18 years	yes	no	yes	>=90 days	male	female	no	Facility	BJ7	1078131	20	20-24	no educa	islam	19	8	35	not at a	less tha	less tha	middle	2	single b	32		9	2
2	0.456452	Cameroon	Late	Non-compliant	Non-compliant	rural	Low illiteracy	Low non-exposure	35-49	Primary education	>6	2024-01-02	not exposed	Middle	>3	suboptimal	Late	Home	Higher education	Others	Currently married	>=18 year	yes	no	yes	>=90 days	male	male	no	home	CM7	456452	38	35-39	primary	vodoun	10	1	52	less tha	less tha	less tha	middle	6	single b	14			6
2	0.550729	Zambia	Late	Non-compliant	Non-compliant	rural	Low illiteracy	Low non-exposure	25-34	Primary education	>6	>2	not exposed	Poor	>3	suboptimal	Early	Facility	Higher education	Women alone	Currently married	<18 years	yes	no	yes		male	male	no	Facility	ZM7	550729	34	30-34	primary	other tr	9	3	40	not at a	less tha	not at a	poorest	7	single b	24		9	7
2	0.864431	Guinea	Late	Non-compliant	Non-compliant	rural	Low illiteracy	Low non-exposure	15-24	No formal education	4 to 6	2024-01-02	not exposed	Poor	2024-01-03	Optimal	Early	Home	No formal education	Others	Currently married	<18 years	yes	no	yes	<90 days	male	male	no	home	GN7	864431	24	20-24	no educa	vodoun	6	2	72	not at a	not at a	not at a	poorest	1	single b				1
2	0.766457	Liberia	Early	Compliant	Compliant	rural	Low illiteracy	Low non-exposure	15-24	Primary education	4 to 6	2024-01-02	not exposed	Poor	2024-01-03	suboptimal	Early	Facility	No formal education	Jointly with partner	Currently married	<18 years	yes	no	yes	>=90 days	male	male	no	Facility	LB7	766457	20	20-24	primary	vodoun	4	2	25	not at a	less tha	not at a	poorer	2	single b	23		9	2
2	0.766457	Liberia	Early	Compliant	Compliant	rural	Low illiteracy	Low non-exposure	15-24	Primary education	4 to 6	2024-01-02	not exposed	Poor	2024-01-03	Optimal	Early	Facility	Higher education	Jointly with partner	Currently married	<18 years	yes	no	yes	>=90 days	male	female	no	Facility	LB7	766457	22	20-24	primary	vodoun	4	2	28	not at a	less tha	not at a	poorer	2	single b	38		9	2
2	0.456452	Cameroon	Early	Non-compliant	Non-compliant	rural	Low illiteracy	Low non-exposure	25-34	Primary education	>6	>2	not exposed	Poor	>3	Optimal	Early	Home	Primary education	Women alone	Currently married	<18 years	yes	no	yes	>=90 days	male	male	yes	home	CM7	456452	33	30-34	primary	other tr	16	6	35	not at a	not at a	not at a	poorest	7	single b	43			7
2	0.550729	Zambia	Late	Non-compliant	Non-compliant	rural	Low illiteracy	Low non-exposure	15-24	Higher education	4 to 6	2024-01-02	exposed	Middle	2024-01-03	Optimal	Early	Facility	Higher education	Others	Never married		yes	no	yes		male	female	no	Facility	ZM7	550729	20	20-24	secondar	other tr	4	1	73	less tha	almost e	not at a	middle	1	single b			9	1
2	0.456452	Cameroon	Early	Non-compliant	Non-compliant	rural	Low illiteracy	Low non-exposure	15-24	Higher education	>6	>2	not exposed	Poor	2024-01-03	Optimal	Early	Facility	Higher education	Women alone	Currently married	<18 years	yes	no	yes	>=90 days	male	male	yes	Facility	CM7	456452	23	20-24	secondar	other tr	9	4	56	less tha	not at a	less tha	poorer	2	single b	44			2
2	0.494313	Rwanda	Early	Non-compliant	Non-compliant	rural	Low illiteracy	Low non-exposure	35-49	Primary education	>6	2024-01-02	exposed	Poor	>3	Optimal	Early	Facility	No formal education	Jointly with partner	Currently married	>=18 year	yes	yes	yes	>=90 days	male	female	no	Facility	RW7	494313	48	45-49	primary	vodoun	9	1	55	not at a	at least	not at a	poorest	7	single b	49		9	7
2	0.494313	Rwanda	Early	Non-compliant	Non-compliant	rural	Low illiteracy	Low non-exposure	25-34	Higher education	4 to 6	2024-01-02	exposed	Middle	2024-01-03	Optimal	Early	Facility	No formal education	Others	Currently married	>=18 year	yes	yes	yes	<90 days	male	male	no	Facility	RW7	494313	29	25-29	secondar	vodoun	4	1	39	not at a	at least	not at a	middle	2	single b	51		9	2
2	0.864431	Guinea	Late	Non-compliant	Non-compliant	rural	Low illiteracy	Low non-exposure	35-49	No formal education	>6	2024-01-02	not exposed	Poor	>3	Optimal	Early	Home	Higher education	Others	Currently married	>=18 year	yes	no	yes	>=90 days	male	female	no	home	GN7	864431	40	40-44	no educa	vodoun	10	2	67	not at a	less tha	less tha	poorest	6	2nd of m	39			6
2	1.07813	Benin	Late	Non-compliant	Non-compliant	rural	Low illiteracy	Low non-exposure	15-24	No formal education	>6	>2	exposed	Poor	2024-01-03	Optimal	Early	Facility	No formal education	Others	Currently married	>=18 year	no	no	yes	<90 days	male	female	no	Facility	BJ7	1078131	21	20-24	no educa	islam	8	3	74	not at a	at least	not at a	poorer	1	single b			9	1
2	0.494313	Rwanda	Late	Non-compliant	Non-compliant	rural	Low illiteracy	Low non-exposure	35-49	Primary education	4 to 6	2024-01-02	not exposed	Poor	2024-01-03	Optimal	Late	Facility	Primary education	Others	Currently married	>=18 year	yes	yes	yes	<90 days	male	female	no	Facility	RW7	494313	37	35-39	primary	vodoun	4	1	28	not at a	not at a	not at a	poorest	2	single b	73		9	2
2	1.07813	Benin	Late	Non-compliant	Non-compliant	rural	Low illiteracy	Low non-exposure	35-49	No formal education	>6	2024-01-02	not exposed	Middle	>3	suboptimal	Late	Facility	No formal education	Others	Currently married	>=18 year	yes	no	yes	<90 days	male	female	no	Facility	BJ7	1078131	46	45-49	no educa	islam	8	2	51	not at a	not at a	not at a	middle	7	single b	32		9	7
2	0.456452	Cameroon	Late	Non-compliant	Non-compliant	rural	Low illiteracy	Low non-exposure	15-24	Higher education	4 to 6	2024-01-02	not exposed	Middle	>3	suboptimal	Late	Home	Higher education	Women alone	Currently married	<18 years	yes	no	yes	>=90 days	male	female	no	home	CM7	456452	23	20-24	secondar	vodoun	4	2	30	not at a	less tha	less tha	middle	4	single b	27			4
2	0.864431	Guinea	Late	Non-compliant	Non-compliant	rural	Low illiteracy	Low non-exposure	15-24	No formal education	>6	>2	not exposed	Poor	2024-01-03	Optimal	Late	Home	No formal education	Others	Currently married	<18 years	no	no	yes	<90 days	male	male	no	home	GN7	864431	21	20-24	no educa	vodoun	10	3	56	not at a	less tha	not at a	poorest	3	single b	45			3
2	0.864431	Guinea	Late	Non-compliant	Non-compliant	rural	Low illiteracy	Low non-exposure	35-49	No formal education	4 to 6	2024-01-02	not exposed	Poor	2024-01-03	Optimal	Early	Home	No formal education	Others	Currently married	>=18 year	yes	no	yes	<90 days	male	female	no	home	GN7	864431	35	35-39	no educa	vodoun	5	1	54	not at a	not at a	not at a	poorest	3	single b	47			3
2	1.07813	Benin	Late	Non-compliant	Non-compliant	rural	Low illiteracy	Low non-exposure	15-24	No formal education	>6	>2	not exposed	Poor	2024-01-03	Optimal	Late	Facility	No formal education	Others	Currently married	<18 years	yes	no	yes	>=90 days	male	male	no	Facility	BJ7	1078131	17	15-19	no educa	islam	11	3	38	not at a	not at a	not at a	poorest	1	single b			9	1
2	0.456452	Cameroon	Late	Non-compliant	Non-compliant	rural	Low illiteracy	Low non-exposure	25-34	Primary education	>6	2024-01-02	exposed	Poor	>3	Optimal	Late	Home	Primary education	Others	Currently married	<18 years	yes	no	yes	>=90 days	male	male	yes	home	CM7	456452	32	30-34	primary	other tr	7	1	48	not at a	at least	less tha	poorer	7	single b	52			7
2	1.07813	Benin	Early	Non-compliant	Non-compliant	rural	Low illiteracy	Low non-exposure	35-49	No formal education	>6	2024-01-02	not exposed	Poor	>3	Optimal	Early	Facility	No formal education	Others	Currently married	>=18 year	yes	no	yes	>=90 days	male	male	no	Facility	BJ7	1078131	35	35-39	no educa	islam	8	2	41	not at a	not at a	not at a	poorest	5	single b	53		9	5
2	1.07813	Benin	Late	Non-compliant	Non-compliant	rural	Low illiteracy	Low non-exposure	15-24	Primary education	4 to 6	2024-01-02	not exposed	Poor	2024-01-03	suboptimal	Late	Facility	Primary education	Others	Currently married	>=18 year	yes	no	yes	>=90 days	male	male	no	Facility	BJ7	1078131	20	20-24	primary	islam	4	2	24	not at a	less tha	not at a	poorest	2	single b	24		9	2
2	0.456452	Cameroon	Late	Non-compliant	Non-compliant	rural	Low illiteracy	Low non-exposure	15-24	Higher education	>6	2024-01-02	exposed	Middle	2024-01-03	suboptimal	Early	Facility	Higher education	Others	Never married		no	no	yes	>=90 days	male	female	no	Facility	CM7	456452	18	15-19	secondar	vodoun	12	2	56	not at a	less tha	at least	middle	2	single b	31			2
2	1.07813	Benin	Late	Non-compliant	Non-compliant	rural	Low illiteracy	Low non-exposure	25-34	Higher education	4 to 6	2024-01-02	not exposed	Poor	>3	Optimal	Early	Facility	Primary education	Others	Currently married	<18 years	yes	no	yes	>=90 days	male	male	no	Facility	BJ7	1078131	28	25-29	secondar	islam	5	2	30	not at a	less tha	not at a	poorer	4	single b	47		9	4
2	1.12955	Sierra Leone	Late	Non-compliant	Non-compliant	rural	Low illiteracy	Low non-exposure	25-34	Higher education	>6	>2	exposed	Middle	2024-01-03	Optimal	Early	Facility	Primary education	Others	Currently married	>=18 year	yes	no	yes	<90 days	male	male	no	Facility	SL7	1129547	25	25-29	secondar	other tr	8	3	42	at least	not at a	not at a	middle	2	single b	35		9	2
2	1.3037	Madagascar	Late	Non-compliant	Non-compliant	urban	Low illiteracy	Low non-exposure	35-49	Primary education	>6	2024-01-02	exposed	Rich	>3	Optimal	Late	Facility	Primary education	Others	Currently married	<18 years	yes	no	yes	>=90 days	male	female	yes	Facility	MD7	1303700	35	35-39	primary	other pr	7	1	38	not at a	less tha	at least	richest	5	single b	93		9	5
2	1.3037	Madagascar	Early	Non-compliant	Non-compliant	urban	Low illiteracy	Low non-exposure	15-24	Higher education	1 to 3	0	exposed	Rich	2024-01-03	Optimal	Early	Facility	Higher education	Others	Formerly married	<18 years	yes	no	yes	<90 days	female	male	no	Facility	MD7	1303700	21	20-24	secondar	vodoun	2	0	22	less tha	at least	not at a	richest	1	single b			9	1
2	0.17487	Gambia	Late	Non-compliant	Non-compliant	urban	Low illiteracy	Low non-exposure	25-34	Higher education	4 to 6	2024-01-02	exposed	Rich	2024-01-03	Optimal	Late	Facility	Higher education	Others	Currently married	>=18 year	yes	no	yes	<90 days	male	male	no	Facility	GM7	174870	29	25-29	secondar	vodoun	5	1	40	not at a	at least	at least	richer	2	single b	38		9	2
2	1.3037	Madagascar	Early	Non-compliant	Non-compliant	urban	Low illiteracy	Low non-exposure	35-49	Primary education	4 to 6	2024-01-02	exposed	Rich	2024-01-03	Optimal	Early	Home	Primary education	Women alone	Currently married	>=18 year	yes	no	yes	<90 days	male	female	no	home	MD7	1303700	41	40-44	primary	vodoun	5	1	37	not at a	less tha	at least	richest	3	single b	104		8	3
2	1.3037	Madagascar	Late	Non-compliant	Non-compliant	urban	Low illiteracy	Low non-exposure	35-49	Primary education	1 to 3	2024-01-02	exposed	Rich	2024-01-03	Optimal	Early	Facility	Higher education	Others	Formerly married	>=18 year	yes	no	yes	<90 days	female	female	no	Facility	MD7	1303700	36	35-39	primary	vodoun	3	1	36	not at a	not at a	at least	richest	2	single b	84		9	2
2	2.72671	Nigeria	Early	Compliant	Compliant	urban	Low illiteracy	Low non-exposure	25-34	Higher education	4 to 6	2024-01-02	exposed	Rich	2024-01-03	Optimal	Early	Facility	Higher education	Jointly with partner	Currently married	>=18 year	yes	no	yes	<90 days	male	female	no	Facility	NG7	2726707	25	25-29	higher	other tr	4	1	35	not at a	not at a	at least	richest	1	single b			9	1
2	1.12955	Sierra Leone	Late	Non-compliant	Non-compliant	rural	Low illiteracy	Low non-exposure	25-34	No formal education	>6	2024-01-02	not exposed	Rich	2024-01-03	Optimal	Early	Facility	Higher education	Others	Currently married	<18 years	yes	no	yes	<90 days	male	female	no	Facility	SL7	1129547	30	30-34	no educa	other tr	8	2	37	not at a	not at a	not at a	richer	3	single b	36		9	3
2	0.864431	Guinea	Late	Non-compliant	Non-compliant	rural	Low illiteracy	Low non-exposure	25-34	No formal education	>6	2024-01-02	not exposed	Middle	2024-01-03	suboptimal	Late	Home	No formal education	Others	Currently married	<18 years	yes	no	yes	<90 days	female	male	no	home	GN7	864431	27	25-29	no educa	vodoun	7	2	75	not at a	not at a	not at a	middle	3	single b	22			3
2	1.07813	Benin	Early	Non-compliant	Non-compliant	rural	Low illiteracy	Low non-exposure	35-49	No formal education	>6	>2	not exposed	Poor	>3	suboptimal	Early	Facility	No formal education	Others	Currently married	<18 years	no	no	yes	>=90 days	male	male	no	Facility	BJ7	1078131	35	35-39	no educa	islam	11	3	38	not at a	not at a	not at a	poorest	8	single b	24		9	8
2	1.07813	Benin	Late	Non-compliant	Non-compliant	rural	Low illiteracy	Low non-exposure	15-24	No formal education	>6	>2	not exposed	Middle	2024-01-03	Optimal	Late	Facility	No formal education	Others	Currently married	>=18 year	yes	no	yes	>=90 days	female	female	no	Facility	BJ7	1078131	22	20-24	no educa	islam	13	3	58	not at a	less tha	not at a	middle	1	single b			9	1
2	2.90405	Cote d'Ivoire	Early	Non-compliant	Non-compliant	urban	Low illiteracy	Low non-exposure	25-34	No formal education	4 to 6	2024-01-02	exposed	Rich	>3	suboptimal	Early	Facility	Primary education	Women alone	Currently married	>=18 year	yes	no	yes	>=90 days	male	female	yes	Facility	CI8	2904048	34	30-34	no educa	vodoun	5	2	44	not at a	not at a	at least	richer	4	single b	31		9	4
2	0.864431	Guinea	Late	Non-compliant	Non-compliant	rural	Low illiteracy	Low non-exposure	35-49	No formal education	1 to 3	2024-01-02	exposed	Poor	>3	Optimal	Late	Home	No formal education	Others	Currently married	>=18 year	yes	no	yes	<90 days	female	male	no	home	GN7	864431	45	45-49	no educa	vodoun	3	1	45	not at a	at least	not at a	poorer	10	single b	77			10
2	1.12955	Sierra Leone	Early	Non-compliant	Non-compliant	rural	Low illiteracy	Low non-exposure	15-24	Higher education	>6	2024-01-02	exposed	Poor	2024-01-03	Optimal	Early	Facility	Higher education	Others	Currently married	<18 years	yes	no	yes	>=90 days	male	female	no	Facility	SL7	1129547	18	15-19	secondar	other tr	9	1	61	not at a	at least	not at a	poorer	1	single b			9	1
2	1.3037	Madagascar	Late	Non-compliant	Non-compliant	urban	Low illiteracy	Low non-exposure	15-24	Higher education	4 to 6	2024-01-02	exposed	Rich	2024-01-03	Optimal	Early	Home	Primary education	Others	Currently married	>=18 year	no	no	yes	<90 days	male	female	no	home	MD7	1303700	21	20-24	secondar	vodoun	4	2	22	not at a	not at a	at least	richer	2	single b	36		9	2
2	1.12955	Sierra Leone	Late	Non-compliant	Non-compliant	rural	Low illiteracy	Low non-exposure	35-49	No formal education	4 to 6	2024-01-02	exposed	Middle	>3	Optimal	Early	Facility	No formal education	Others	Currently married	>=18 year	yes	no	yes	<90 days	male	female	no	Facility	SL7	1129547	48	45-49	no educa	vodoun	5	1	52	not at a	at least	not at a	middle	4	single b	47		9	4
2	0.550729	Zambia	Early	Non-compliant	Non-compliant	rural	Low illiteracy	Low non-exposure	15-24	Primary education	1 to 3	2024-01-02	exposed	Poor	2024-01-03	Optimal	Early	Home	Primary education	Others	Currently married	>=18 year	yes	no	yes		male	female	no	home	ZM7	550729	23	20-24	primary	vodoun	3	1	26	not at a	at least	not at a	poorer	1	single b			9	1
2	1.05708	Mali	Early	Non-compliant	Non-compliant	rural	Low illiteracy	Low non-exposure	25-34	No formal education	>6	2024-01-02	not exposed	Rich	>3	suboptimal	Early	Facility	No formal education	Others	Currently married	<18 years	yes	no	yes	<90 days	male	male	no	Facility	ML7	1057078	30	30-34	no educa	vodoun	7	2	48	not at a	less tha	not at a	richest	5	single b	23		9	5
2	1.07813	Benin	Early	Non-compliant	Non-compliant	rural	Low illiteracy	Low non-exposure	35-49	No formal education	>6	>2	exposed	Middle	>3	Optimal	Early	Facility	No formal education	Others	Currently married	>=18 year	yes	no	yes	<90 days	male	female	yes	Facility	BJ7	1078131	44	40-44	no educa	no relig	15	3	45	not at a	at least	not at a	middle	6	single b	55		9	6
2	1.3037	Madagascar	Early	Non-compliant	Non-compliant	urban	Low illiteracy	Low non-exposure	25-34	Primary education	>6	>2	not exposed	Rich	>3	suboptimal	Early	Home	Primary education	Others	Currently married	<18 years	yes	no	no		male	female	no	home	MD7	1303700	27	25-29	primary	vodoun	7	3	27	less tha	not at a	not at a	richer	5	single b	20		9	5
2	2.72671	Nigeria	Early	Non-compliant	Non-compliant	urban	Low illiteracy	Low non-exposure	25-34	Higher education	>6	>2	exposed	Rich	2024-01-03	suboptimal	Early	Facility	Higher education	Jointly with partner	Currently married	>=18 year	yes	no	yes	>=90 days	male	female	no	Facility	NG7	2726707	26	25-29	secondar	vodoun	7	3	68	not at a	at least	at least	richer	3	single b	23		9	3
2	2.72671	Nigeria	Late	Non-compliant	Non-compliant	urban	Low illiteracy	Low non-exposure	25-34	Higher education	1 to 3	0	exposed	Rich	2024-01-03	Optimal	Late	Facility	Higher education	Others	Never married		yes	no	yes	<90 days	female	male	no	Facility	NG7	2726707	28	25-29	higher	other tr	2	0	34	at least	at least	at least	richest	1	single b			9	1
2	1.3037	Madagascar	Late	Non-compliant	Non-compliant	urban	Low illiteracy	Low non-exposure	25-34	Primary education	4 to 6	2024-01-02	exposed	Rich	>3	Optimal	Late	Home	Primary education	Women alone	Currently married	>=18 year	yes	no	yes	<90 days	male	male	yes	home	MD7	1303700	31	30-34	primary	vodoun	6	1	37	not at a	at least	at least	richest	4	single b	48		10	4
2	2.72671	Nigeria	Early	Compliant	Compliant	urban	Low illiteracy	Low non-exposure	35-49	Higher education	4 to 6	2024-01-02	exposed	Rich	2024-01-03	suboptimal	Early	Facility	Higher education	Jointly with partner	Currently married	>=18 year	no	no	yes	<90 days	male	male	no	Facility	NG7	2726707	36	35-39	higher	other tr	5	2	34	less tha	at least	at least	richest	3	single b	31		9	3
2	1.12955	Sierra Leone	Late	Non-compliant	Non-compliant	rural	Low illiteracy	Low non-exposure	15-24	Higher education	>6	2024-01-02	exposed	Middle	2024-01-03	Optimal	Early	Facility	Higher education	Others	Never married		yes	no	yes	>=90 days	male	male	no	Facility	SL7	1129547	20	20-24	secondar	other tr	12	1	61	not at a	at least	at least	middle	1	single b			9	1
2	1.12955	Sierra Leone	Early	Non-compliant	Non-compliant	rural	Low illiteracy	Low non-exposure	15-24	No formal education	>6	2024-01-02	not exposed	Middle	2024-01-03	suboptimal	Early	Facility	No formal education	Others	Currently married	<18 years	yes	no	yes	<90 days	male	female	no	Facility	SL7	1129547	23	20-24	no educa	other tr	12	2	43	not at a	not at a	not at a	middle	3	single b	26		9	3
2	0.494313	Rwanda	Early	Non-compliant	Non-compliant	rural	Low illiteracy	Low non-exposure	25-34	Primary education	4 to 6	2024-01-02	not exposed	Middle	2024-01-03	Optimal	Early	Facility	Higher education	Others	Formerly married	>=18 year	yes	yes	yes	<90 days	female	male	no	Facility	RW7	494313	30	30-34	primary	vodoun	5	2	30	not at a	less tha	not at a	middle	3	single b	51		9	3
2	2.72671	Nigeria	Early	Compliant	Compliant	urban	Low illiteracy	Low non-exposure	25-34	Higher education	4 to 6	2024-01-02	exposed	Rich	2024-01-03	Optimal	Early	Facility	Higher education	Jointly with partner	Currently married	>=18 year	no	no	yes	>=90 days	male	female	no	Facility	NG7	2726707	26	25-29	higher	other tr	4	2	30	less tha	at least	at least	richest	2	single b	40		9	2
2	0.456452	Cameroon	Late	Non-compliant	Non-compliant	rural	Low illiteracy	Low non-exposure	15-24	Higher education	4 to 6	2024-01-02	not exposed	Middle	2024-01-03	Optimal	Early	Facility	Higher education	Jointly with partner	Currently married	>=18 year	yes	no	yes	>=90 days	male	male	no	Facility	CM7	456452	24	20-24	secondar	other tr	5	1	35	not at a	less tha	less tha	middle	1	single b				1
2	0.494313	Rwanda	Late	Non-compliant	Non-compliant	rural	Low illiteracy	Low non-exposure	35-49	Primary education	>6	2024-01-02	exposed	Poor	>3	Optimal	Late	Facility	Primary education	Jointly with partner	Currently married	>=18 year	yes	yes	yes	<90 days	male	male	no	Facility	RW7	494313	39	35-39	primary	vodoun	9	2	39	not at a	at least	not at a	poorest	7	single b	44		9	7
2	1.07813	Benin	Early	Compliant	Compliant	rural	Low illiteracy	Low non-exposure	35-49	No formal education	>6	2024-01-02	exposed	Poor	>3	suboptimal	Early	Facility	No formal education	Others	Currently married	>=18 year	yes	no	yes	>=90 days	male	female	no	Facility	BJ7	1078131	38	35-39	no educa	islam	7	2	86	not at a	at least	less tha	poorest	5	single b	29		9	5
2	1.3037	Madagascar	Early	Non-compliant	Non-compliant	urban	Low illiteracy	Low non-exposure	35-49	Higher education	>6	2024-01-02	exposed	Rich	2024-01-03	Optimal	Early	Home	Higher education	Others	Currently married	>=18 year	yes	no	yes	<90 days	male	male	no	home	MD7	1303700	39	35-39	secondar	other pr	9	1	51	not at a	not at a	at least	richest	2	single b	63		9	2
2	0.550729	Zambia	Late	Non-compliant	Non-compliant	rural	Low illiteracy	Low non-exposure	25-34	Higher education	>6	0	exposed	Middle	2024-01-03	Optimal	Early	Facility	Higher education	Women alone	Currently married	>=18 year	no	no	yes	>=90 days	female	male	no	Facility	ZM7	550729	28	25-29	secondar	other tr	11	0	73	almost e	almost e	almost e	middle	2	single b	37		9	2
2	0.456452	Cameroon	Late	Non-compliant	Non-compliant	rural	Low illiteracy	Low non-exposure	35-49	Primary education	>6	>2	not exposed	Middle	>3	suboptimal	Early	Home	Primary education	Jointly with partner	Currently married	<18 years	yes	no	yes	<90 days	male	male	no	home	CM7	456452	35	35-39	primary	other tr	26	10	85	not at a	not at a	not at a	middle	7	single b	31			7
2	2.90405	Cote d'Ivoire	Early	Compliant	Compliant	urban	Low illiteracy	Low non-exposure	35-49	Higher education	4 to 6	0	exposed	Rich	2024-01-03	Optimal	Early	Facility	Higher education	Women alone	Currently married	>=18 year	yes	no	yes	>=90 days	male	male	yes	Facility	CI8	2904048	35	35-39	secondar	catholic	5	0	44	less tha	less tha	at least	richer	2	single b	73		9	2
2	0.550729	Zambia	Early	Non-compliant	Non-compliant	rural	Low illiteracy	Low non-exposure	15-24	Higher education	4 to 6	2024-01-02	not exposed	Middle	2024-01-03	Optimal	Early	Facility	Higher education	Others	Never married		no	no	yes	>=90 days	male	female	no	Facility	ZM7	550729	20	20-24	secondar	other tr	5	1	56	not at a	less tha	less tha	middle	1	single b			8	1
2	1.07813	Benin	Late	Non-compliant	Non-compliant	rural	Low illiteracy	Low non-exposure	15-24	No formal education	>6	>2	not exposed	Middle	2024-01-03	Optimal	Early	Facility	No formal education	Others	Currently married	<18 years	yes	no	yes	>=90 days	male	female	no	Facility	BJ7	1078131	23	20-24	no educa	islam	19	8	35	not at a	less tha	less tha	middle	3	single b	42		9	3
2	1.3037	Madagascar	Late	Non-compliant	Non-compliant	urban	Low illiteracy	Low non-exposure	25-34	Primary education	>6	2024-01-02	exposed	Rich	2024-01-03	Optimal	Late	Home	Primary education	Others	Currently married	>=18 year	no	no	yes	>=90 days	male	female	no	home	MD7	1303700	30	30-34	primary	other tr	7	2	34	not at a	less tha	at least	richest	3	single b	33		9	3
2	1.05708	Mali	Early	Non-compliant	Non-compliant	rural	Low illiteracy	Low non-exposure	35-49	Primary education	>6	2024-01-02	not exposed	Rich	>3	Optimal	Early	Facility	No formal education	Others	Currently married	<18 years	yes	no	yes	<90 days	male	male	yes	Facility	ML7	1057078	42	40-44	primary	vodoun	7	1	48	less tha	not at a	not at a	richer	5	single b	85		9	5
2	1.3037	Madagascar	Late	Non-compliant	Non-compliant	urban	Low illiteracy	Low non-exposure	15-24	No formal education	1 to 3	0	not exposed	Rich	2024-01-03	Optimal	Late	Facility	No formal education	Others	Currently married	>=18 year	no	no	no		male	male	no	Facility	MD7	1303700	20	20-24	no educa	vodoun	2	0	25	not at a	not at a	not at a	richer	1	single b			9	1
2	0.494313	Rwanda	Late	Non-compliant	Non-compliant	rural	Low illiteracy	Low non-exposure	25-34	Primary education	1 to 3	0	not exposed	Poor	2024-01-03	Optimal	Early	Facility	Primary education	Jointly with partner	Currently married	>=18 year	yes	yes	yes	<90 days	female	female	no	Facility	RW7	494313	28	25-29	primary	other tr	3	0	53	not at a	less tha	not at a	poorer	1	single b			9	1
2	0.456452	Cameroon	Late	Non-compliant	Non-compliant	rural	Low illiteracy	Low non-exposure	25-34	Primary education	>6	0	not exposed	Poor	>3	Optimal	Early	Home	Primary education	Women alone	Currently married	<18 years	yes	no	yes	>=90 days	male	male	no	home	CM7	456452	25	25-29	primary	other tr	7	0	48	not at a	less tha	less tha	poorer	6	single b	41			6
2	1.3037	Madagascar	Late	Non-compliant	Non-compliant	urban	Low illiteracy	Low non-exposure	35-49	No formal education	>6	2024-01-02	not exposed	Rich	>3	Optimal	Late	Home	Primary education	Women alone	Currently married	<18 years	yes	no	no		male	male	no	home	MD7	1303700	41	40-44	no educa	vodoun	9	1	44	not at a	less tha	not at a	richer	8	single b	51		10	8
2	0.17487	Gambia	Late	Non-compliant	Non-compliant	urban	Low illiteracy	Low non-exposure	25-34	No formal education	4 to 6	2024-01-02	exposed	Middle	>3	Optimal	Late	Facility	No formal education	Jointly with partner	Currently married	<18 years	yes	no	yes	>=90 days	male	female	no	Facility	GM7	174870	26	25-29	no educa	vodoun	4	2	34	not at a	at least	less tha	middle	4	single b	33		9	4
2	1.05708	Mali	Early	Non-compliant	Non-compliant	rural	Low illiteracy	Low non-exposure	25-34	Higher education	4 to 6	>2	not exposed	Rich	>3	suboptimal	Early	Facility	No formal education	Others	Currently married	>=18 year	yes	no	yes		male	male	no	Facility	ML7	1057078	25	25-29	secondar	vodoun	6	4	29	not at a	less tha	less tha	richer	4	single b	22		9	4
2	0.494313	Rwanda	Late	Non-compliant	Non-compliant	rural	Low illiteracy	Low non-exposure	35-49	No formal education	>6	2024-01-02	not exposed	Poor	>3	suboptimal	Late	Home	Primary education	Jointly with partner	Currently married	>=18 year	yes	yes	yes	<90 days	male	male	no	home	RW7	494313	39	35-39	no educa	vodoun	7	2	45	not at a	not at a	not at a	poorest	6	single b	25		9	6
2	2.72671	Nigeria	Early	Non-compliant	Non-compliant	urban	Low illiteracy	Low non-exposure	25-34	Higher education	4 to 6	2024-01-02	exposed	Rich	2024-01-03	suboptimal	Early	Facility	Higher education	Others	Currently married	>=18 year	no	no	yes	>=90 days	male	male	no	Facility	NG7	2726707	25	25-29	secondar	other tr	5	2	30	less tha	at least	at least	richer	2	single b	23		9	2
2	1.12955	Sierra Leone	Late	Compliant	Compliant	rural	Low illiteracy	Low non-exposure	35-49	No formal education	>6	2024-01-02	exposed	Middle	>3	Optimal	Early	Facility	Higher education	Others	Currently married	<18 years	yes	no	yes	>=90 days	male	male	no	Facility	SL7	1129547	36	35-39	no educa	other tr	11	2	39	not at a	at least	not at a	middle	4	single b	58		9	4
2	0.550729	Zambia	Early	Non-compliant	Non-compliant	rural	Low illiteracy	Low non-exposure	15-24	Higher education	4 to 6	2024-01-02	exposed	Middle	2024-01-03	Optimal	Early	Facility	Primary education	Women alone	Currently married	<18 years	yes	no	yes		male	male	no	Facility	ZM7	550729	20	20-24	secondar	other tr	4	2	29	not at a	at least	not at a	middle	2	single b	34		9	2
2	1.3037	Madagascar	Early	Non-compliant	Non-compliant	urban	Low illiteracy	Low non-exposure	15-24	Higher education	1 to 3	2024-01-02	not exposed	Rich	2024-01-03	Optimal	Early	Home	Primary education	Jointly with partner	Currently married	<18 years	yes	no	yes		male	male	no	home	MD7	1303700	20	20-24	secondar	other pr	3	1	19	not at a	not at a	not at a	richest	1	single b			9	1
2	0.766457	Liberia	Early	Compliant	Compliant	rural	Low illiteracy	Low non-exposure	15-24	Primary education	1 to 3	2024-01-02	not exposed	Poor	2024-01-03	suboptimal	Early	Facility	No formal education	Jointly with partner	Currently married	<18 years	yes	no	yes	>=90 days	female	female	yes	Facility	LB7	766457	20	20-24	primary	vodoun	3	2	20	not at a	less tha	not at a	poorer	2	single b	23		9	2
2	1.07813	Benin	Late	Non-compliant	Non-compliant	rural	Low illiteracy	Low non-exposure	25-34	No formal education	>6	>2	not exposed	Poor	>3	Optimal	Late	Facility	No formal education	Others	Currently married	>=18 year	yes	no	yes	>=90 days	male	female	no	Facility	BJ7	1078131	31	30-34	no educa	no relig	17	4	41	not at a	not at a	not at a	poorest	5	2nd of m	52		9	5
2	1.12955	Sierra Leone	Early	Non-compliant	Non-compliant	rural	Low illiteracy	Low non-exposure	15-24	Primary education	>6	2024-01-02	exposed	Poor	2024-01-03	Optimal	Early	Facility	Higher education	Others	Never married		yes	no	yes	<90 days	female	female	yes	Facility	SL7	1129547	19	15-19	primary	other tr	7	2	78	at least	at least	not at a	poorer	1	single b			9	1
2	0.766457	Liberia	Early	Non-compliant	Non-compliant	rural	Low illiteracy	Low non-exposure	25-34	No formal education	>6	>2	not exposed	Poor	>3	suboptimal	Early	Facility	No formal education	Jointly with partner	Currently married	<18 years	yes	no	yes		male	female	no	Facility	LB7	766457	29	25-29	no educa	catholic	9	3	31	not at a	not at a	not at a	poorest	7	single b	20		9	7
2	1.07813	Benin	Early	Non-compliant	Non-compliant	rural	Low illiteracy	Low non-exposure	15-24	No formal education	>6	>2	not exposed	Poor	2024-01-03	Optimal	Early	Facility	No formal education	Others	Currently married	<18 years	no	no	yes		male	female	no	Facility	BJ7	1078131	21	20-24	no educa	islam	15	5	40	not at a	not at a	not at a	poorest	3	single b	33		9	3
2	2.90405	Cote d'Ivoire	Early	Non-compliant	Non-compliant	urban	Low illiteracy	Low non-exposure	25-34	Higher education	1 to 3	2024-01-02	exposed	Rich	2024-01-03	Optimal	Early	Facility	Higher education	Jointly with partner	Currently married	>=18 year	no	no	no		male	female	no	Facility	CI8	2904048	28	25-29	secondar	catholic	3	1	31	at least	at least	at least	richer	1	single b			9	1
2	0.550729	Zambia	Late	Non-compliant	Non-compliant	rural	Low illiteracy	Low non-exposure	25-34	Higher education	>6	0	exposed	Rich	2024-01-03	Optimal	Early	Facility	Higher education	Women alone	Currently married	>=18 year	no	no	yes	>=90 days	male	male	no	Facility	ZM7	550729	27	25-29	secondar	other tr	7	0	53	less tha	almost e	almost e	richer	3	single b	42		10	3
2	1.3037	Madagascar	Early	Non-compliant	Non-compliant	urban	Low illiteracy	Low non-exposure	15-24	Primary education	1 to 3	2024-01-02	exposed	Rich	2024-01-03	Optimal	Early	Facility	Higher education	Jointly with partner	Currently married	<18 years	no	no	no		male	female	no	Facility	MD7	1303700	20	20-24	primary	vodoun	3	1	36	not at a	not at a	at least	richest	1	single b			8	1
2	4.31127	Senegal	Late	Non-compliant	Non-compliant	urban	Low illiteracy	Low non-exposure	35-49	Higher education	4 to 6	2024-01-02	exposed	Rich	>3	suboptimal	Late	Facility	Higher education	Others	Currently married	<18 years	no		yes	>=90 days	male	male	no	Facility	SN7	4311268	41	40-44	secondar	vodoun	6	1	72	less tha	at least	at least	richest	7	single b	30		9	7
2	0.766457	Liberia	Late	Non-compliant	Non-compliant	rural	Low illiteracy	Low non-exposure	35-49	Primary education	1 to 3	2024-01-02	not exposed	Middle	2024-01-03	Optimal	Late	Facility	Primary education	Jointly with partner	Currently married	>=18 year	yes	no	yes	>=90 days	male	male	no	Facility	LB7	766457	40	40-44	primary	vodoun	3	1	48	not at a	less tha	not at a	middle	2	single b	86		9	2
2	0.550729	Zambia	Late	Non-compliant	Non-compliant	rural	Low illiteracy	Low non-exposure	15-24	Higher education	4 to 6	2024-01-02	exposed	Poor	2024-01-03	Optimal	Late	Facility	Primary education	Women alone	Currently married	>=18 year	yes	no	yes	>=90 days	male	female	no	Facility	ZM7	550729	21	20-24	secondar	other tr	6	2	65	almost e	almost e	not at a	poorer	2	single b	43		9	2
2	0.456452	Cameroon	Early	Non-compliant	Non-compliant	rural	Low illiteracy	Low non-exposure	35-49	Primary education	>6	2024-01-02	exposed	Middle	>3	Optimal	Early	Facility	Higher education	Others	Formerly married	<18 years	yes	no	yes	<90 days	male	male	yes	Facility	CM7	456452	36	35-39	primary	vodoun	12	2	56	not at a	less tha	at least	middle	6	single b	42			6
2	1.12955	Sierra Leone	Early	Non-compliant	Non-compliant	rural	Low illiteracy	Low non-exposure	15-24	Primary education	>6	>2	exposed	Middle	2024-01-03	suboptimal	Early	Facility	Higher education	Others	Currently married	<18 years	no	yes	yes	<90 days	male	male	no	Facility	SL7	1129547	24	20-24	primary	vodoun	8	3	71	not at a	at least	not at a	middle	3	single b	32		9	3
2	0.963561	Tanzania	Late	Non-compliant	Non-compliant	urban	Low illiteracy	Low non-exposure	35-49	Primary education	>6	2024-01-02	not exposed	Rich	>3	Optimal	Late	Facility	Higher education	Jointly with partner	Currently married	>=18 year	yes	no	yes	<90 days	male	female	no	Facility	TZ8	963561	35	35-39	primary		9	2	42	not at a	less tha	less tha	richest	6	single b	57		9	6
2	1.12955	Sierra Leone	Late	Non-compliant	Non-compliant	rural	Low illiteracy	Low non-exposure	25-34	Primary education	4 to 6	2024-01-02	not exposed	Middle	>3	Optimal	Early	Facility	No formal education	Jointly with partner	Currently married	<18 years	yes	no	yes	>=90 days	male	male	no	Facility	SL7	1129547	30	30-34	primary	other tr	6	1	35	not at a	not at a	not at a	middle	4	single b	37		9	4
2	2.72671	Nigeria	Late	Non-compliant	Non-compliant	urban	Low illiteracy	Low non-exposure	25-34	Higher education	4 to 6	2024-01-02	exposed	Rich	2024-01-03	suboptimal	Late	Facility	Higher education	Others	Currently married	>=18 year	yes	no	yes	>=90 days	male	female	yes	Facility	NG7	2726707	26	25-29	secondar	other tr	5	2	37	less tha	at least	at least	richest	2	single b	28		9	2
3	0.749765	Liberia	Early	Compliant	Compliant	rural	Low illiteracy	Low non-exposure	25-34	Higher education	4 to 6	2024-01-02	not exposed	Middle	>3	Optimal	Early	Home	Higher education	Others	Formerly married	<18 years	yes	no	yes		female	female	no	home	LB7	749765	33	30-34	secondar	vodoun	6	1	32	not at a	not at a	not at a	middle	4	single b	37		9	4
3	0.168721	Gambia	Early	Non-compliant	Non-compliant	urban	Low illiteracy	Low non-exposure	25-34	No formal education	>6	2024-01-02	exposed	Rich	>3	Optimal	Early	Facility	No formal education	Women alone	Currently married	>=18 year	yes	no	yes	>=90 days	male	male	no	Facility	GM7	168721	28	25-29	no educa	vodoun	8	1	39	not at a	less tha	at least	richest	4	single b	44		9	4
3	1.09703	Rwanda	Late	Non-compliant	Non-compliant	rural	Low illiteracy	Low non-exposure	15-24	Primary education	1 to 3	2024-01-02	exposed	Poor	2024-01-03	Optimal	Early	Facility	Higher education	Others	Never married		yes	yes	yes	<90 days	female	female	no	Facility	RW7	1097035	18	15-19	primary	vodoun	3	1	58	not at a	at least	not at a	poorer	1	single b			9	1
3	0.86969	Cameroon	Late	Non-compliant	Non-compliant	urban	Low illiteracy	Low non-exposure	25-34	Higher education	>6	2024-01-02	not exposed	Rich	>3	suboptimal	Late	Facility	Higher education	Women alone	Currently married	>=18 year	yes	no	yes	>=90 days	male	male	no	Facility	CM7	869690	29	25-29	secondar	other tr	8	2	45	less tha	less tha	less tha	richer	4	single b	23			4
3	0.86969	Cameroon	Early	Non-compliant	Non-compliant	urban	Low illiteracy	Low non-exposure	25-34	Primary education	>6	>2	not exposed	Rich	2024-01-03	Optimal	Early	Facility	Higher education	Jointly with partner	Currently married	>=18 year	yes	no	yes	>=90 days	male	female	no	Facility	CM7	869690	30	30-34	primary	vodoun	15	4	57	not at a	not at a	not at a	richer	3	single b	74			3
3	1.43775	Mauritania	Late	Non-compliant	Non-compliant	urban	Low illiteracy	Low non-exposure	15-24	Primary education	>6	>2	not exposed	Middle	2024-01-03	Optimal	Late	Facility	Higher education	Jointly with partner	Currently married	<18 years	no	no	yes	<90 days	male	female	yes	Facility	MR7	1437754	23	20-24	primary		18	7	45	less tha	not at a	less tha	middle	3	single b	48		9	3
3	0.582692	Benin	Late	Non-compliant	Non-compliant	rural	Low illiteracy	Low non-exposure	25-34	No formal education	>6	>2	exposed	Poor	2024-01-03	Optimal	Late	Home	No formal education	Others	Currently married	>=18 year	yes	no	no		male	male	no	home	BJ7	582692	29	25-29	no educa	no relig	23	6	48	not at a	at least	not at a	poorest	3	single b	38		9	3
3	3.22947	Senegal	Early	Non-compliant	Non-compliant	urban	Low illiteracy	Low non-exposure	15-24	No formal education	>6	>2	not exposed	Rich	2024-01-03	suboptimal	Early	Facility	No formal education	Others	Currently married	<18 years	no		yes	>=90 days	female	female	no	Facility	SN7	3229470	20	20-24	no educa	vodoun	17	4	64	not at a	less tha	less tha	richer	3	single b	30		9	3
3	1.09607	Guinea	Late	Non-compliant	Non-compliant	rural	Low illiteracy	Low non-exposure	25-34	No formal education	4 to 6	2024-01-02	not exposed	Middle	2024-01-03	Optimal	Late	Facility	No formal education	Jointly with partner	Currently married	>=18 year	yes	no	yes	>=90 days	male	female	no	Facility	GN7	1096066	25	25-29	no educa	other tr	4	1	47	not at a	not at a	not at a	middle	1	single b				1
3	0.86969	Cameroon	Late	Non-compliant	Non-compliant	urban	Low illiteracy	Low non-exposure	15-24	Higher education	>6	>2	not exposed	Middle	2024-01-03	suboptimal	Late	Facility	Primary education	Jointly with partner	Currently married	<18 years	yes	no	yes	>=90 days	female	male	no	Facility	CM7	869690	22	20-24	secondar	vodoun	8	4	53	not at a	not at a	not at a	middle	3	single b	16			3
3	1.19048	Tanzania	Early	Non-compliant	Non-compliant	rural	Low illiteracy	Low non-exposure	25-34	Primary education	4 to 6	2024-01-02	not exposed	Poor	>3	Optimal	Early	Facility	Primary education	Jointly with partner	Currently married	>=18 year	yes	no	yes	>=90 days	male	female	no	Facility	TZ8	1190481	31	30-34	primary		6	1	42	not at a	less tha	not at a	poorer	4	single b	58		9	4
3	0.354708	Sierra Leone	Early	Non-compliant	Non-compliant	rural	Low illiteracy	Low non-exposure	25-34	No formal education	>6	0	not exposed	Rich	>3	suboptimal	Early	Facility	Higher education	Others	Currently married	>=18 year	yes	no	yes	<90 days	male	female	no	Facility	SL7	354708	28	25-29	no educa	other tr	15	0	62	not at a	not at a	not at a	richer	6	single b	24		9	6
3	0.86969	Cameroon	Late	Non-compliant	Non-compliant	urban	Low illiteracy	Low non-exposure	15-24	Primary education	>6	>2	exposed	Middle	2024-01-03	suboptimal	Early	Facility	Higher education	Others	Never married		yes	no	yes	>=90 days	male	female	no	Facility	CM7	869690	21	20-24	primary	islam	12	4	70	not at a	at least	at least	middle	2	single b	23			2
3	0.582692	Benin	Late	Non-compliant	Non-compliant	rural	Low illiteracy	Low non-exposure	15-24	Higher education	4 to 6	>2	exposed	Poor	2024-01-03	Optimal	Late	Facility	Primary education	Others	Currently married	>=18 year	yes	no	yes	<90 days	male	male	no	Facility	BJ7	582692	24	20-24	secondar	islam	6	3	29	at least	at least	at least	poorer	2	single b	36		9	2
3	0.582692	Benin	Late	Non-compliant	Non-compliant	rural	Low illiteracy	Low non-exposure	25-34	No formal education	>6	2024-01-02	not exposed	Poor	>3	suboptimal	Late	Facility	No formal education	Others	Currently married	<18 years	yes	no	yes	<90 days	male	female	no	Facility	BJ7	582692	26	25-29	no educa	islam	10	2	43	not at a	less tha	not at a	poorer	4	single b	20		9	4
3	0.86969	Cameroon	Early	Non-compliant	Non-compliant	urban	Low illiteracy	Low non-exposure	15-24	Higher education	4 to 6	0	exposed	Middle	2024-01-03	Optimal	Early	Facility	Higher education	Jointly with partner	Currently married	<18 years	yes	no	yes	>=90 days	male	male	yes	Facility	CM7	869690	23	20-24	secondar	other tr	6	0	22	less tha	at least	not at a	middle	1	single b				1
3	0.582692	Benin	Late	Non-compliant	Non-compliant	rural	Low illiteracy	Low non-exposure	35-49	No formal education	>6	>2	not exposed	Middle	>3	Optimal	Early	Home	No formal education	Others	Currently married	>=18 year	yes	no	no		male	female	no	home	BJ7	582692	36	35-39	no educa	islam	13	4	46	not at a	not at a	not at a	middle	5	single b	37		9	5
3	1.19048	Tanzania	Early	Non-compliant	Non-compliant	rural	Low illiteracy	Low non-exposure	15-24	Primary education	4 to 6	2024-01-02	not exposed	Poor	2024-01-03	suboptimal	Early	Facility	Primary education	Jointly with partner	Currently married	>=18 year	yes	no	no		male	female	no	Facility	TZ8	1190481	21	20-24	primary		4	2	28	not at a	not at a	not at a	poorer	2	single b	20		9	2
3	0.582692	Benin	Late	Non-compliant	Non-compliant	rural	Low illiteracy	Low non-exposure	15-24	Higher education	>6	>2	not exposed	Poor	2024-01-03	Optimal	Early	Facility	Higher education	Others	Currently married	<18 years	no	no	yes	>=90 days	male	male	no	Facility	BJ7	582692	19	15-19	secondar	islam	12	4	31	not at a	less tha	not at a	poorest	1	single b			9	1
3	0.749765	Liberia	Early	Non-compliant	Non-compliant	rural	Low illiteracy	Low non-exposure	25-34	Higher education	4 to 6	2024-01-02	exposed	Rich	2024-01-03	Optimal	Early	Facility	Higher education	Jointly with partner	Currently married	>=18 year	yes	yes	yes	>=90 days	male	male	no	Facility	LB7	749765	25	25-29	secondar	vodoun	4	2	32	not at a	at least	at least	richer	3	single b	44		9	3
3	3.22947	Senegal	Late	Non-compliant	Non-compliant	urban	Low illiteracy	Low non-exposure	35-49	No formal education	>6	>2	exposed	Rich	2024-01-03	Optimal	Early	Facility	No formal education	Jointly with partner	Currently married	>=18 year	yes		yes	>=90 days	female	female	no	Facility	SN7	3229470	45	45-49	no educa	vodoun	25	6	61	not at a	less tha	at least	richer	2	single b	41		9	2
3	0.582692	Benin	Late	Non-compliant	Non-compliant	rural	Low illiteracy	Low non-exposure	25-34	No formal education	>6	>2	not exposed	Poor	>3	suboptimal	Late	Facility	No formal education	Others	Currently married	>=18 year	yes	no	yes	>=90 days	male	female	no	Facility	BJ7	582692	32	30-34	no educa	other tr	29	7	41	not at a	not at a	not at a	poorer	5	single b	28		9	5
3	0.393401	Zambia	Late	Non-compliant	Non-compliant	urban	Low illiteracy	Low non-exposure	25-34	Primary education	>6	2024-01-02	not exposed	Middle	>3	Optimal	Early	Facility	Higher education	Others	Formerly married	<18 years	no	no	yes	<90 days	male	female	no	Facility	ZM7	393401	34	30-34	primary	other tr	7	1	77	not at a	not at a	not at a	middle	4	single b	111		8	4
3	0.582692	Benin	Late	Non-compliant	Non-compliant	rural	Low illiteracy	Low non-exposure	25-34	No formal education	>6	2024-01-02	not exposed	Poor	2024-01-03	Optimal	Late	Home	No formal education	Others	Currently married	>=18 year	no	no	no		male	female	no	home	BJ7	582692	30	30-34	no educa	islam	7	1	34	not at a	not at a	not at a	poorest	3	single b	73		9	3
3	0.817206	Madagascar	Late	Non-compliant	Non-compliant	urban	Low illiteracy	Low non-exposure	25-34	Higher education	4 to 6	2024-01-02	exposed	Rich	2024-01-03	suboptimal	Late	Facility	Higher education	Jointly with partner	Currently married	<18 years	yes	no	yes	<90 days	male	male	no	Facility	MD7	817206	29	25-29	secondar	vodoun	4	1	40	at least	at least	at least	richest	3	single b	21		9	3
3	0.817206	Madagascar	Early	Non-compliant	Non-compliant	urban	Low illiteracy	Low non-exposure	15-24	Higher education	1 to 3	2024-01-02	exposed	Rich	2024-01-03	Optimal	Early	Facility	Higher education	Women alone	Currently married	>=18 year	yes	no	yes	>=90 days	male	female	yes	Facility	MD7	817206	23	20-24	secondar	vodoun	3	1	22	not at a	at least	not at a	richest	1	single b			8	1
3	0.799265	Mali	Early	Non-compliant	Non-compliant	rural	Low illiteracy	Low non-exposure	25-34	No formal education	1 to 3	2024-01-02	not exposed	Rich	2024-01-03	Optimal	Early	Facility	No formal education	Others	Currently married	>=18 year	no	no	yes		female	male	no	Facility	ML7	799265	30	30-34	no educa	vodoun	3	1	30	not at a	less tha	less tha	richer	2	single b	43		9	2
3	0.799265	Mali	Early	Non-compliant	Non-compliant	rural	Low illiteracy	Low non-exposure	25-34	Primary education	4 to 6	2024-01-02	exposed	Rich	2024-01-03	Optimal	Early	Facility	No formal education	Others	Currently married	>=18 year	yes	no	yes	<90 days	male	male	yes	Facility	ML7	799265	26	25-29	primary	vodoun	5	2	35	not at a	less tha	at least	richer	3	single b	42		9	3
3	0.799265	Mali	Early	Non-compliant	Non-compliant	rural	Low illiteracy	Low non-exposure	15-24	No formal education	4 to 6	2024-01-02	not exposed	Rich	2024-01-03	suboptimal	Early	Facility	Higher education	Others	Currently married	<18 years	no	no	yes	<90 days	male	male	no	Facility	ML7	799265	21	20-24	no educa	vodoun	5	2	27	not at a	not at a	not at a	richer	2	single b	15		9	2
3	1.09703	Rwanda	Early	Non-compliant	Non-compliant	rural	Low illiteracy	Low non-exposure	25-34	No formal education	4 to 6	2024-01-02	not exposed	Poor	2024-01-03	Optimal	Early	Facility	Primary education	Others	Currently married	>=18 year	yes	yes	yes	>=90 days	male	male	no	Facility	RW7	1097035	31	30-34	no educa	vodoun	4	1	32	not at a	not at a	not at a	poorer	2	single b	60		9	2
3	0.86969	Cameroon	Early	Non-compliant	Non-compliant	urban	Low illiteracy	Low non-exposure	25-34	Higher education	>6	2024-01-02	not exposed	Middle	>3	suboptimal	Early	Facility	Primary education	Jointly with partner	Currently married	<18 years	yes	no	yes	>=90 days	male	female	no	Facility	CM7	869690	25	25-29	secondar	vodoun	9	2	26	not at a	not at a	not at a	middle	4	single b	30			4
3	0.86969	Cameroon	Late	Non-compliant	Non-compliant	urban	Low illiteracy	Low non-exposure	25-34	Higher education	>6	2024-01-02	exposed	Rich	2024-01-03	Optimal	Early	Home	Higher education	Others	Never married		no	no	yes	>=90 days	male	male	yes	home	CM7	869690	28	25-29	higher	other tr	8	2	45	at least	at least	at least	richer	1	single b				1
3	0.393401	Zambia	Early	Non-compliant	Non-compliant	urban	Low illiteracy	Low non-exposure	15-24	No formal education	>6	>2	not exposed	Middle	2024-01-03	Optimal	Early	Facility	Higher education	Others	Never married		no	no	yes	>=90 days	female	male	no	Facility	ZM7	393401	20	20-24	no educa	other tr	10	3	42	not at a	not at a	not at a	middle	1	single b			9	1
3	0.168721	Gambia	Late	Non-compliant	Non-compliant	urban	Low illiteracy	Low non-exposure	25-34	No formal education	4 to 6	2024-01-02	exposed	Rich	2024-01-03	Optimal	Late	Facility	Higher education	Others	Currently married	>=18 year	yes	no	yes	>=90 days	male	male	no	Facility	GM7	168721	29	25-29	no educa	vodoun	6	1	34	not at a	not at a	at least	richer	3	single b	45		10	3
3	0.86969	Cameroon	Early	Non-compliant	Non-compliant	urban	Low illiteracy	Low non-exposure	25-34	Primary education	>6	>2	exposed	Middle	>3	suboptimal	Early	Facility	Primary education	Jointly with partner	Currently married	>=18 year	yes	no	yes	<90 days	female	female	no	Facility	CM7	869690	27	25-29	primary	other tr	9	3	55	not at a	at least	at least	middle	4	single b	27			4
3	1.09703	Rwanda	Early	Non-compliant	Non-compliant	rural	Low illiteracy	Low non-exposure	35-49	Primary education	1 to 3	2024-01-02	not exposed	Poor	2024-01-03	Optimal	Early	Facility	Higher education	Others	Formerly married	>=18 year	yes	yes	yes	<90 days	female	female	no	Facility	RW7	1097035	40	40-44	primary	vodoun	3	1	40	not at a	not at a	not at a	poorer	3	single b	86		9	3
3	0.393401	Zambia	Early	Non-compliant	Non-compliant	urban	Low illiteracy	Low non-exposure	25-34	Primary education	4 to 6	2024-01-02	not exposed	Middle	>3	Optimal	Early	Home	Primary education	Others	Currently married	<18 years	no	no	yes	>=90 days	male	female	yes	home	ZM7	393401	32	30-34	primary	vodoun	6	2	38	not at a	not at a	not at a	middle	5	single b	43		9	5
3	0.393401	Zambia	Late	Non-compliant	Non-compliant	urban	Low illiteracy	Low non-exposure	15-24	Primary education	4 to 6	2024-01-02	not exposed	Poor	2024-01-03	Optimal	Late	Facility	Higher education	Others	Never married		no	no	yes	>=90 days	female	female	no	Facility	ZM7	393401	19	15-19	primary	other tr	5	2	65	not at a	not at a	not at a	poorer	1	single b			9	1
3	1.09703	Rwanda	Late	Non-compliant	Non-compliant	rural	Low illiteracy	Low non-exposure	25-34	Higher education	4 to 6	2024-01-02	not exposed	Poor	2024-01-03	Optimal	Late	Facility	Higher education	Others	Never married		yes	no	yes	<90 days	female	male	no	Facility	RW7	1097035	25	25-29	secondar	other ch	4	2	25	not at a	not at a	not at a	poorest	2	single b	39		9	2
3	1.43775	Mauritania	Late	Compliant	Compliant	urban	Low illiteracy	Low non-exposure	15-24	Higher education	>6	>2	not exposed	Rich	2024-01-03	Optimal	Late	Facility	No formal education	Jointly with partner	Currently married	>=18 year	yes	no	yes		female	female	no	Facility	MR7	1437754	19	15-19	secondar		19	5	59	not at a	less tha	less tha	richer	1	single b			9	1
3	0.817206	Madagascar	Early	Non-compliant	Non-compliant	urban	Low illiteracy	Low non-exposure	25-34	Primary education	4 to 6	2024-01-02	not exposed	Rich	2024-01-03	Optimal	Early	Facility	Primary education	Women alone	Currently married	<18 years	yes	no	yes	>=90 days	male	female	no	Facility	MD7	817206	31	30-34	primary	other pr	5	1	34	less tha	less tha	less tha	richest	3	single b	63		9	3
3	0.582692	Benin	Early	Non-compliant	Non-compliant	rural	Low illiteracy	Low non-exposure	35-49	No formal education	4 to 6	2024-01-02	exposed	Middle	>3	Optimal	Early	Facility	No formal education	Others	Currently married	>=18 year	yes	no	yes	<90 days	male	male	no	Facility	BJ7	582692	36	35-39	no educa	islam	5	2	42	not at a	at least	less tha	middle	4	2nd of m	46		9	4
3	0.168721	Gambia	Late	Non-compliant	Non-compliant	urban	Low illiteracy	Low non-exposure	15-24	No formal education	>6	2024-01-02	exposed	Rich	2024-01-03	Optimal	Late	Facility	Higher education	Others	Formerly married	<18 years	yes	no	no		male	male	no	Facility	GM7	168721	18	15-19	no educa	vodoun	9	1	46	not at a	not at a	at least	richer	1	single b			9	1
3	0.817206	Madagascar	Early	Non-compliant	Non-compliant	urban	Low illiteracy	Low non-exposure	25-34	Higher education	4 to 6	2024-01-02	exposed	Rich	2024-01-03	Optimal	Early	Facility	Higher education	Jointly with partner	Currently married	>=18 year	no	no	yes	>=90 days	male	male	yes	Facility	MD7	817206	34	30-34	secondar	other pr	6	1	36	not at a	at least	at least	richest	3	single b	46		9	3
3	0.393401	Zambia	Late	Non-compliant	Non-compliant	urban	Low illiteracy	Low non-exposure	25-34	Primary education	4 to 6	2024-01-02	exposed	Middle	>3	Optimal	Early	Facility	Higher education	Others	Formerly married	<18 years	no	no	yes	>=90 days	female	male	no	Facility	ZM7	393401	29	25-29	primary	other tr	5	1	51	not at a	at least	not at a	middle	4	single b	103		9	4
3	0.817206	Madagascar	Late	Non-compliant	Non-compliant	urban	Low illiteracy	Low non-exposure	15-24	Higher education	4 to 6	2024-01-02	exposed	Rich	2024-01-03	Optimal	Early	Facility	Higher education	Others	Formerly married	<18 years	no	no	yes	>=90 days	female	male	no	Facility	MD7	817206	17	15-19	secondar	other	6	1	49	less tha	at least	at least	richest	1	single b			10	1
3	0.817206	Madagascar	Early	Non-compliant	Non-compliant	urban	Low illiteracy	Low non-exposure	15-24	Primary education	4 to 6	2024-01-02	exposed	Rich	2024-01-03	Optimal	Early	Home	Primary education	Women alone	Currently married	>=18 year	no	no	no		male	female	no	home	MD7	817206	23	20-24	primary	vodoun	4	1	36	not at a	not at a	at least	richer	3	single b	59		10	3
3	3.22947	Senegal	Early	Non-compliant	Non-compliant	urban	Low illiteracy	Low non-exposure	35-49	No formal education	>6	2024-01-02	exposed	Rich	>3	Optimal	Early	Facility	No formal education	Others	Currently married	<18 years	yes		yes	>=90 days	female	female	no	Facility	SN7	3229470	35	35-39	no educa	vodoun	9	1	66	not at a	less tha	at least	richer	5	single b	62		9	5
3	1.09607	Guinea	Late	Non-compliant	Non-compliant	rural	Low illiteracy	Low non-exposure	25-34	No formal education	4 to 6	2024-01-02	not exposed	Poor	2024-01-03	Optimal	Late	Facility	No formal education	Women alone	Currently married	>=18 year	yes	no	yes	>=90 days	male	male	no	Facility	GN7	1096066	25	25-29	no educa	other tr	5	2	28	not at a	less tha	less tha	poorer	3	single b	36			3
3	3.22947	Senegal	Early	Non-compliant	Non-compliant	urban	Low illiteracy	Low non-exposure	25-34	Primary education	>6	0	exposed	Middle	2024-01-03	Optimal	Early	Facility	Primary education	Jointly with partner	Currently married	>=18 year	yes		yes	>=90 days	male	male	no	Facility	SN7	3229470	33	30-34	primary	vodoun	9	0	48	not at a	at least	less tha	middle	1	single b			9	1
3	0.799265	Mali	Late	Non-compliant	Non-compliant	rural	Low illiteracy	Low non-exposure	25-34	No formal education	>6	2024-01-02	exposed	Middle	>3	suboptimal	Early	Facility	No formal education	Others	Currently married	<18 years	yes	no	yes	<90 days	male	female	no	Facility	ML7	799265	31	30-34	no educa	vodoun	7	1	61	not at a	at least	at least	middle	6	single b	32		9	6
3	0.86969	Cameroon	Early	Non-compliant	Non-compliant	urban	Low illiteracy	Low non-exposure	35-49	Primary education	>6	2024-01-02	not exposed	Middle	>3	suboptimal	Early	Facility	Primary education	Jointly with partner	Currently married	>=18 year	yes	no	yes	>=90 days	male	female	no	Facility	CM7	869690	40	40-44	primary	islam	11	2	64	not at a	not at a	not at a	middle	10	single b	24			10
3	0.799265	Mali	Early	Non-compliant	Non-compliant	rural	Low illiteracy	Low non-exposure	15-24	Primary education	4 to 6	2024-01-02	not exposed	Rich	2024-01-03	suboptimal	Early	Facility	No formal education	Others	Currently married	<18 years	no	no	yes		male	male	no	Facility	ML7	799265	18	15-19	primary	vodoun	4	2	32	not at a	less tha	less tha	richer	2	single b	19		9	2
3	0.86969	Cameroon	Early	Non-compliant	Non-compliant	urban	Low illiteracy	Low non-exposure	15-24	Primary education	4 to 6	2024-01-02	not exposed	Middle	2024-01-03	Optimal	Early	Facility	Primary education	Jointly with partner	Currently married	<18 years	yes	no	yes	>=90 days	male	male	no	Facility	CM7	869690	21	20-24	primary	other tr	5	1	44	not at a	not at a	not at a	middle	1	single b				1
3	1.09703	Rwanda	Late	Non-compliant	Non-compliant	rural	Low illiteracy	Low non-exposure	35-49	Primary education	4 to 6	2024-01-02	exposed	Middle	2024-01-03	Optimal	Early	Facility	Primary education	Jointly with partner	Currently married	>=18 year	yes	yes	yes	>=90 days	male	male	no	Facility	RW7	1097035	36	35-39	primary	vodoun	4	1	34	not at a	at least	not at a	middle	2	single b	78		9	2
3	3.22947	Senegal	Early	Non-compliant	Non-compliant	urban	Low illiteracy	Low non-exposure	25-34	No formal education	>6	>2	exposed	Rich	>3	suboptimal	Early	Facility	No formal education	Others	Currently married	>=18 year	yes		yes	>=90 days	female	female	no	Facility	SN7	3229470	31	30-34	no educa	vodoun	25	6	61	not at a	less tha	at least	richer	5	single b	30		9	5
3	1.28314	Nigeria	Early	Non-compliant	Non-compliant	urban	Low illiteracy	Low non-exposure	25-34	Higher education	>6	2024-01-02	exposed	Rich	2024-01-03	suboptimal	Early	Facility	Higher education	Women alone	Currently married	>=18 year	no	no	yes	<90 days	male	female	no	Facility	NG7	1283143	33	30-34	higher	other tr	8	2	36	not at a	at least	at least	richer	2	single b	31		9	2
3	1.09703	Rwanda	Late	Non-compliant	Non-compliant	rural	Low illiteracy	Low non-exposure	25-34	Primary education	4 to 6	2024-01-02	not exposed	Middle	>3	suboptimal	Early	Facility	Primary education	Women alone	Currently married	>=18 year	yes	yes	yes	<90 days	female	male	no	Facility	RW7	1097035	31	30-34	primary	vodoun	4	1	31	not at a	not at a	not at a	middle	4	single b	21		9	4
3	0.749765	Liberia	Early	Non-compliant	Non-compliant	rural	Low illiteracy	Low non-exposure	25-34	No formal education	4 to 6	2024-01-02	exposed	Middle	>3	suboptimal	Early	Facility	Higher education	Jointly with partner	Currently married	>=18 year	no	no	yes	>=90 days	male	female	yes	Facility	LB7	749765	32	30-34	no educa	vodoun	6	2	36	not at a	not at a	at least	middle	5	single b	25		8	5
3	1.09607	Guinea	Late	Non-compliant	Non-compliant	rural	Low illiteracy	Low non-exposure	15-24	No formal education	4 to 6	2024-01-02	not exposed	Middle	2024-01-03	Optimal	Early	Facility	Higher education	Jointly with partner	Currently married	<18 years	no	no	yes	>=90 days	male	male	no	Facility	GN7	1096066	18	15-19	no educa	catholic	5	1	70	not at a	not at a	not at a	middle	1	single b				1
3	0.86969	Cameroon	Early	Non-compliant	Non-compliant	urban	Low illiteracy	Low non-exposure	15-24	Higher education	>6	2024-01-02	not exposed	Middle	2024-01-03	Optimal	Early	Facility	Higher education	Others	Currently married	<18 years	yes	no	yes	<90 days	female	male	no	Facility	CM7	869690	19	15-19	secondar	vodoun	14	2	56	less tha	less tha	less tha	middle	1	single b				1
3	0.86969	Cameroon	Early	Non-compliant	Non-compliant	urban	Low illiteracy	Low non-exposure	15-24	Primary education	>6	2024-01-02	not exposed	Poor	2024-01-03	Optimal	Early	Facility	Higher education	Others	Formerly married	<18 years	no	no	yes	>=90 days	male	male	no	Facility	CM7	869690	18	15-19	primary	vodoun	10	2	47	not at a	not at a	not at a	poorer	1	single b				1
3	1.09607	Guinea	Late	Non-compliant	Non-compliant	rural	Low illiteracy	Low non-exposure	15-24	No formal education	1 to 3	2024-01-02	not exposed	Poor	2024-01-03	Optimal	Late	Facility	No formal education	Jointly with partner	Currently married	<18 years	yes	no	yes	>=90 days	male	female	no	Facility	GN7	1096066	17	15-19	no educa	other tr	3	1	40	not at a	less tha	less tha	poorer	1	single b				1
3	0.86969	Cameroon	Early	Non-compliant	Non-compliant	urban	Low illiteracy	Low non-exposure	25-34	Higher education	>6	>2	exposed	Middle	>3	suboptimal	Early	Facility	Higher education	Others	Formerly married	>=18 year	yes	no	yes	>=90 days	male	male	yes	Facility	CM7	869690	26	25-29	secondar	vodoun	10	4	35	not at a	at least	at least	middle	4	single b	29			4
3	0.168721	Gambia	Early	Non-compliant	Non-compliant	urban	Low illiteracy	Low non-exposure	35-49	Higher education	>6	>2	exposed	Rich	2024-01-03	Optimal	Early	Facility	Higher education	Women alone	Currently married	>=18 year	yes	no	yes	>=90 days	male	female	no	Facility	GM7	168721	39	35-39	secondar	vodoun	18	3	44	not at a	not at a	at least	richer	3	single b	50		9	3
3	0.86969	Cameroon	Early	Non-compliant	Non-compliant	urban	Low illiteracy	Low non-exposure	15-24	Higher education	>6	2024-01-02	exposed	Middle	2024-01-03	Optimal	Early	Facility	Higher education	Others	Never married		no	no	yes	>=90 days	female	female	no	Facility	CM7	869690	19	15-19	secondar	vodoun	14	2	56	less tha	less tha	at least	middle	1	single b				1
3	0.86969	Cameroon	Early	Non-compliant	Non-compliant	urban	Low illiteracy	Low non-exposure	15-24	Higher education	>6	2024-01-02	exposed	Middle	2024-01-03	Optimal	Early	Facility	Higher education	Others	Never married		no	no	yes	>=90 days	male	male	no	Facility	CM7	869690	22	20-24	secondar	vodoun	11	2	54	not at a	less tha	at least	middle	1	single b				1
3	1.43775	Mauritania	Late	Non-compliant	Non-compliant	urban	Low illiteracy	Low non-exposure	25-34	Primary education	>6	>2	exposed	Rich	2024-01-03	Optimal	Late	Facility	No formal education	Jointly with partner	Currently married	>=18 year	no	no	yes	<90 days	female	male	no	Facility	MR7	1437754	29	25-29	primary		19	5	59	not at a	not at a	at least	richer	1	single b			9	1
3	0.582692	Benin	Early	Non-compliant	Non-compliant	rural	Low illiteracy	Low non-exposure	25-34	No formal education	>6	>2	not exposed	Middle	2024-01-03	Optimal	Early	Facility	No formal education	Others	Currently married	>=18 year	yes	no	yes	>=90 days	male	female	no	Facility	BJ7	582692	27	25-29	no educa	no relig	26	8	38	not at a	not at a	not at a	middle	1	single b			9	1
3	1.19048	Tanzania	Late	Non-compliant	Non-compliant	rural	Low illiteracy	Low non-exposure	25-34	Primary education	4 to 6	2024-01-02	not exposed	Poor	2024-01-03	Optimal	Late	Facility	Primary education	Women alone	Currently married	>=18 year	yes	no	yes	<90 days	male	male	no	Facility	TZ8	1190481	34	30-34	primary		5	1	47	not at a	not at a	not at a	poorest	3	single b	69		9	3
3	0.749765	Liberia	Late	Non-compliant	Non-compliant	rural	Low illiteracy	Low non-exposure	25-34	Higher education	1 to 3	0	exposed	Rich	2024-01-03	Optimal	Early	Facility	Higher education	Others	Formerly married	>=18 year	yes	no	yes	>=90 days	male	male	no	Facility	LB7	749765	29	25-29	secondar	vodoun	2	0	65	less tha	at least	less tha	richer	1	single b			9	1
3	0.582692	Benin	Late	Non-compliant	Non-compliant	rural	Low illiteracy	Low non-exposure	25-34	No formal education	>6	>2	not exposed	Middle	>3	Optimal	Late	Home	Higher education	Others	Formerly married	>=18 year	yes	no	yes	<90 days	male	female	no	home	BJ7	582692	34	30-34	no educa	no relig	26	8	38	not at a	not at a	not at a	middle	7	single b	54		9	7
3	1.43775	Mauritania	Late	Non-compliant	Non-compliant	urban	Low illiteracy	Low non-exposure	25-34	Primary education	>6	>2	not exposed	Poor	>3	Optimal	Late	Home	Higher education	Others	Currently married	>=18 year	no	no	yes		male	female	no	home	MR7	1437754	32	30-34	primary		11	3	40	less tha	less tha	not at a	poorer	5	single b	46		9	5
3	0.86969	Cameroon	Early	Non-compliant	Non-compliant	urban	Low illiteracy	Low non-exposure	25-34	Primary education	>6	>2	not exposed	Middle	2024-01-03	Optimal	Early	Facility	Primary education	Others	Currently married	<18 years	yes	no	yes	>=90 days	male	female	no	Facility	CM7	869690	31	30-34	primary	vodoun	10	4	35	not at a	less tha	less tha	middle	3	single b	47			3
3	0.354708	Sierra Leone	Early	Compliant	Compliant	rural	Low illiteracy	Low non-exposure	35-49	No formal education	>6	2024-01-02	not exposed	Middle	>3	Optimal	Early	Facility	Higher education	Others	Formerly married	<18 years	yes	no	yes		female	female	no	Facility	SL7	354708	35	35-39	no educa	other tr	9	2	35	not at a	not at a	not at a	middle	7	single b	83		9	7
3	0.86969	Cameroon	Late	Non-compliant	Non-compliant	urban	Low illiteracy	Low non-exposure	15-24	Higher education	>6	>2	not exposed	Middle	2024-01-03	suboptimal	Early	Facility	Higher education	Others	Never married		yes	no	yes	>=90 days	female	male	no	Facility	CM7	869690	19	15-19	secondar	vodoun	8	4	53	not at a	not at a	not at a	middle	2	single b	31			2
3	1.19048	Tanzania	Late	Non-compliant	Non-compliant	rural	Low illiteracy	Low non-exposure	25-34	Primary education	>6	2024-01-02	not exposed	Poor	2024-01-03	Optimal	Late	Facility	Higher education	Others	Formerly married	<18 years	yes	no	yes	<90 days	female	female	no	Facility	TZ8	1190481	25	25-29	primary		8	1	58	not at a	less tha	not at a	poorer	3	single b	45		9	3
3	0.393401	Zambia	Late	Non-compliant	Non-compliant	urban	Low illiteracy	Low non-exposure	25-34	No formal education	4 to 6	2024-01-02	exposed	Rich	>3	suboptimal	Late	Facility	Higher education	Women alone	Currently married	<18 years	no	no	yes	>=90 days	male	male	yes	Facility	ZM7	393401	26	25-29	no educa	other tr	4	1	35	not at a	almost e	almost e	richest	4	single b	17		9	4
3	0.817206	Madagascar	Late	Non-compliant	Non-compliant	urban	Low illiteracy	Low non-exposure	25-34	Higher education	1 to 3	2024-01-02	not exposed	Rich	2024-01-03	suboptimal	Late	Facility	Higher education	Jointly with partner	Currently married	>=18 year	no	yes	yes	<90 days	male	female	no	Facility	MD7	817206	28	25-29	secondar	vodoun	3	1	30	not at a	less tha	less tha	richest	2	single b	12		9	2
3	1.28314	Nigeria	Early	Non-compliant	Non-compliant	urban	Low illiteracy	Low non-exposure	25-34	No formal education	>6	>2	exposed	Rich	>3	suboptimal	Early	Facility	No formal education	Jointly with partner	Currently married	>=18 year	yes	no	no		male	male	no	Facility	NG7	1283143	33	30-34	no educa	vodoun	7	3	45	not at a	not at a	at least	richest	4	single b	25		9	4
3	0.582692	Benin	Late	Non-compliant	Non-compliant	rural	Low illiteracy	Low non-exposure	15-24	No formal education	>6	2024-01-02	not exposed	Poor	2024-01-03	Optimal	Late	Facility	No formal education	Others	Currently married	>=18 year	yes	no	yes	>=90 days	male	female	no	Facility	BJ7	582692	20	20-24	no educa	islam	11	1	68	not at a	not at a	not at a	poorer	1	single b			9	1
3	0.168721	Gambia	Early	Compliant	Compliant	urban	Low illiteracy	Low non-exposure	35-49	Higher education	>6	2024-01-02	exposed	Rich	>3	Optimal	Early	Facility	Higher education	Jointly with partner	Currently married	>=18 year	yes	yes	no		female	female	no	Facility	GM7	168721	39	35-39	higher	vodoun	11	1	81	at least	less tha	at least	richest	4	single b	37		9	4
3	1.09703	Rwanda	Late	Non-compliant	Non-compliant	rural	Low illiteracy	Low non-exposure	25-34	Primary education	4 to 6	2024-01-02	exposed	Middle	2024-01-03	Optimal	Early	Facility	Primary education	Others	Currently married	>=18 year	yes	yes	yes	>=90 days	male	female	no	Facility	RW7	1097035	32	30-34	primary	vodoun	4	1	32	not at a	at least	not at a	middle	2	single b	74		9	2
3	0.168721	Gambia	Early	Non-compliant	Non-compliant	urban	Low illiteracy	Low non-exposure	25-34	Primary education	>6	>2	exposed	Rich	>3	Optimal	Early	Facility	No formal education	Others	Currently married	>=18 year	no	no	yes	>=90 days	male	female	no	Facility	GM7	168721	30	30-34	primary	vodoun	9	3	40	not at a	not at a	at least	richer	5	single b	47		9	5
3	0.749765	Liberia	Early	Non-compliant	Non-compliant	rural	Low illiteracy	Low non-exposure	25-34	Higher education	1 to 3	2024-01-02	not exposed	Rich	2024-01-03	Optimal	Early	Facility	Higher education	Women alone	Currently married	>=18 year	no	no	yes	>=90 days	female	female	no	Facility	LB7	749765	27	25-29	secondar	vodoun	3	1	27	not at a	less tha	not at a	richer	2	single b	106		9	2
3	0.749765	Liberia	Late	Non-compliant	Non-compliant	rural	Low illiteracy	Low non-exposure	15-24	No formal education	4 to 6	2024-01-02	exposed	Middle	2024-01-03	suboptimal	Late	Facility	Higher education	Jointly with partner	Currently married	>=18 year	yes	no	yes	>=90 days	male	male	no	Facility	LB7	749765	21	20-24	no educa	vodoun	4	1	27	not at a	at least	at least	middle	2	single b	32		8	2
3	0.582692	Benin	Late	Non-compliant	Non-compliant	rural	Low illiteracy	Low non-exposure	25-34	No formal education	4 to 6	>2	exposed	Poor	>3	Optimal	Late	Facility	Higher education	Others	Currently married	>=18 year	yes	no	yes	<90 days	male	female	no	Facility	BJ7	582692	29	25-29	no educa	islam	6	3	29	not at a	at least	less tha	poorer	4	single b	44		9	4
3	1.43775	Mauritania	Late	Non-compliant	Non-compliant	urban	Low illiteracy	Low non-exposure	25-34	Primary education	>6	>2	exposed	Rich	2024-01-03	Optimal	Late	Facility	Higher education	Others	Formerly married	<18 years	yes	no	yes		female	male	no	Facility	MR7	1437754	29	25-29	primary		19	5	59	not at a	not at a	at least	richer	2	single b	36		9	2
3	1.28314	Nigeria	Early	Compliant	Compliant	urban	Low illiteracy	Low non-exposure	25-34	Higher education	1 to 3	2024-01-02	exposed	Middle	2024-01-03	Optimal	Early	Facility	Higher education	Others	Currently married	>=18 year	no	no	yes	>=90 days	female	male	no	Facility	NG7	1283143	25	25-29	higher	other tr	3	1	25	at least	less tha	at least	middle	1	single b			9	1
3	0.354708	Sierra Leone	Early	Non-compliant	Non-compliant	rural	Low illiteracy	Low non-exposure	25-34	Higher education	4 to 6	2024-01-02	not exposed	Rich	2024-01-03	Optimal	Early	Facility	Higher education	Others	Currently married	>=18 year	yes	no	yes	<90 days	male	male	no	Facility	SL7	354708	26	25-29	higher	other tr	4	1	32	not at a	not at a	not at a	richer	1	single b			9	1
3	1.09607	Guinea	Late	Non-compliant	Non-compliant	rural	Low illiteracy	Low non-exposure	15-24	No formal education	1 to 3	2024-01-02	not exposed	Middle	>3	suboptimal	Early	Facility	Higher education	Others	Formerly married	>=18 year	yes	no	yes	>=90 days	female	male	no	Facility	GN7	1096066	23	20-24	no educa	catholic	3	1	25	not at a	less tha	less tha	middle	4	single b	26			4
3	3.22947	Senegal	Early	Non-compliant	Non-compliant	urban	Low illiteracy	Low non-exposure	35-49	Primary education	>6	2024-01-02	exposed	Rich	>3	Optimal	Early	Facility	No formal education	Others	Currently married	>=18 year	yes		yes	>=90 days	male	male	no	Facility	SN7	3229470	39	35-39	primary	vodoun	8	1	49	not at a	less tha	at least	richer	6	single b	53		9	6
3	0.896156	Kenya	Early	Non-compliant	Non-compliant	urban	Low illiteracy	Low non-exposure	25-34	Higher education	1 to 3	2024-01-02	exposed	Rich	>3	Optimal	Early	Facility	Higher education	Jointly with partner	Currently married	>=18 year	yes		yes	>=90 days	male	male	no	Facility	KE8	896156	34	30-34	secondar	vodoun	3	1	31	not at a	less tha	at least	richest	4	single b	49		9	4
3	0.168721	Gambia	Late	Non-compliant	Non-compliant	urban	Low illiteracy	Low non-exposure	25-34	Higher education	>6	2024-01-02	exposed	Rich	2024-01-03	Optimal	Early	Facility	Higher education	Jointly with partner	Currently married	>=18 year	no	no	yes	<90 days	male	female	no	Facility	GM7	168721	27	25-29	higher	vodoun	9	1	56	less tha	not at a	at least	richer	1	single b			9	1
3	0.168721	Gambia	Late	Non-compliant	Non-compliant	urban	Low illiteracy	Low non-exposure	35-49	No formal education	4 to 6	2024-01-02	exposed	Rich	>3	Optimal	Late	Facility	Primary education	Women alone	Currently married	>=18 year	yes	no	yes	>=90 days	male	male	yes	Facility	GM7	168721	35	35-39	no educa	vodoun	4	1	38	not at a	less tha	at least	richer	4	single b	84		9	4
3	1.09703	Rwanda	Early	Non-compliant	Non-compliant	rural	Low illiteracy	Low non-exposure	25-34	Primary education	4 to 6	2024-01-02	not exposed	Poor	>3	Optimal	Early	Facility	Primary education	Jointly with partner	Currently married	>=18 year	yes	yes	yes	<90 days	male	male	no	Facility	RW7	1097035	30	30-34	primary	vodoun	6	1	33	not at a	less tha	not at a	poorer	4	single b	38		9	4
3	0.86969	Cameroon	Early	Non-compliant	Non-compliant	urban	Low illiteracy	Low non-exposure	35-49	Primary education	>6	2024-01-02	not exposed	Poor	>3	Optimal	Early	Facility	Higher education	Others	Formerly married	>=18 year	yes	no	yes	>=90 days	male	male	no	Facility	CM7	869690	43	40-44	primary	vodoun	12	1	48	not at a	not at a	not at a	poorer	8	single b	48			8
3	0.582692	Benin	Late	Non-compliant	Non-compliant	rural	Low illiteracy	Low non-exposure	25-34	No formal education	>6	>2	not exposed	Middle	>3	suboptimal	Early	Home	No formal education	Others	Currently married	<18 years	yes	no	yes	<90 days	male	male	no	home	BJ7	582692	29	25-29	no educa	islam	26	8	38	not at a	not at a	not at a	middle	5	single b	26		9	5
3	0.582692	Benin	Early	Compliant	Compliant	rural	Low illiteracy	Low non-exposure	35-49	No formal education	>6	>2	not exposed	Poor	>3	Optimal	Early	Home	No formal education	Jointly with partner	Currently married	<18 years	yes	no	yes	>=90 days	male	female	no	home	BJ7	582692	35	35-39	no educa	other tr	29	7	41	not at a	not at a	not at a	poorer	7	single b	39		9	7
3	0.799265	Mali	Early	Non-compliant	Non-compliant	rural	Low illiteracy	Low non-exposure	25-34	No formal education	4 to 6	2024-01-02	not exposed	Rich	>3	Optimal	Early	Facility	No formal education	Others	Currently married	<18 years	no	no	yes		male	male	no	Facility	ML7	799265	31	30-34	no educa	vodoun	6	2	35	not at a	less tha	less tha	richer	5	single b	42		9	5
3	1.19048	Tanzania	Early	Non-compliant	Non-compliant	rural	Low illiteracy	Low non-exposure	25-34	Primary education	4 to 6	>2	not exposed	Middle	>3	Optimal	Early	Facility	Primary education	Others	Currently married	>=18 year	no	no	yes	>=90 days	male	female	yes	Facility	TZ8	1190481	30	30-34	primary		6	3	40	not at a	less tha	less tha	middle	5	single b	38		9	5
3	1.09607	Guinea	Late	Non-compliant	Non-compliant	rural	Low illiteracy	Low non-exposure	25-34	No formal education	>6	>2	not exposed	Poor	2024-01-03	Optimal	Early	Facility	No formal education	Jointly with partner	Currently married	>=18 year	yes	no	no		male	female	no	Facility	GN7	1096066	25	25-29	no educa	other tr	10	3	58	not at a	not at a	not at a	poorer	3	single b	70			3
3	0.817206	Madagascar	Early	Compliant	Compliant	urban	Low illiteracy	Low non-exposure	15-24	Higher education	4 to 6	2024-01-02	exposed	Rich	2024-01-03	Optimal	Early	Facility	Higher education	Others	Never married		yes	no	yes	>=90 days	female	male	no	Facility	MD7	817206	24	20-24	secondar	vodoun	4	1	44	not at a	at least	at least	richest	1	single b			9	1
3	0.582692	Benin	Late	Non-compliant	Non-compliant	rural	Low illiteracy	Low non-exposure	25-34	No formal education	>6	>2	not exposed	Middle	2024-01-03	suboptimal	Late	Facility	No formal education	Others	Currently married	>=18 year	no	no	yes	<90 days	male	male	no	Facility	BJ7	582692	31	30-34	no educa	islam	7	3	32	not at a	not at a	not at a	middle	3	single b	20		9	3
3	0.354708	Sierra Leone	Early	Non-compliant	Non-compliant	rural	Low illiteracy	Low non-exposure	15-24	Higher education	4 to 6	2024-01-02	not exposed	Middle	2024-01-03	Optimal	Early	Facility	Higher education	Women alone	Currently married	<18 years	yes	no	yes	<90 days	male	female	no	Facility	SL7	354708	20	20-24	secondar	vodoun	6	1	34	not at a	less tha	less tha	middle	1	single b			9	1
3	0.86969	Cameroon	Late	Non-compliant	Non-compliant	urban	Low illiteracy	Low non-exposure	15-24	Higher education	>6	2024-01-02	exposed	Middle	2024-01-03	Optimal	Late	Facility	Higher education	Others	Never married		no	no	yes	<90 days	female	female	no	Facility	CM7	869690	18	15-19	secondar	other tr	7	2	58	not at a	not at a	at least	middle	1	single b				1
3	0.86969	Cameroon	Late	Non-compliant	Non-compliant	urban	Low illiteracy	Low non-exposure	25-34	Primary education	>6	2024-01-02	not exposed	Middle	2024-01-03	Optimal	Late	Facility	Higher education	Others	Currently married	>=18 year	yes	no	yes	<90 days	female	male	no	Facility	CM7	869690	26	25-29	primary	vodoun	14	2	56	not at a	not at a	not at a	middle	1	single b				1
3	0.86969	Cameroon	Late	Non-compliant	Non-compliant	urban	Low illiteracy	Low non-exposure	15-24	Higher education	4 to 6	2024-01-02	exposed	Rich	2024-01-03	Optimal	Early	Home	Higher education	Others	Currently married	<18 years	yes	no	yes	<90 days	male	female	no	home	CM7	869690	20	20-24	secondar	vodoun	5	1	42	not at a	not at a	at least	richer	1	single b				1
3	0.168721	Gambia	Early	Non-compliant	Non-compliant	urban	Low illiteracy	Low non-exposure	15-24	Higher education	>6	>2	exposed	Rich	2024-01-03	Optimal	Early	Facility	No formal education	Others	Currently married	>=18 year	no	no	yes	>=90 days	male	female	no	Facility	GM7	168721	19	15-19	secondar	vodoun	9	3	40	not at a	not at a	at least	richer	1	single b			9	1
3	0.86969	Cameroon	Early	Non-compliant	Non-compliant	urban	Low illiteracy	Low non-exposure	25-34	Higher education	>6	2024-01-02	not exposed	Middle	2024-01-03	Optimal	Early	Home	Higher education	Jointly with partner	Currently married	>=18 year	yes	no	yes	>=90 days	female	female	yes	home	CM7	869690	29	25-29	secondar	vodoun	14	2	56	less tha	not at a	less tha	middle	3	single b	58			3
3	0.817206	Madagascar	Late	Non-compliant	Non-compliant	urban	Low illiteracy	Low non-exposure	35-49	No formal education	>6	>2	exposed	Rich	>3	suboptimal	Late	Facility	Primary education	Jointly with partner	Currently married	>=18 year	yes	no	yes	<90 days	male	female	no	Facility	MD7	817206	40	40-44	no educa	other pr	8	4	39	not at a	at least	less tha	richest	11	single b	25		9	11
3	0.582692	Benin	Early	Non-compliant	Non-compliant	rural	Low illiteracy	Low non-exposure	25-34	No formal education	>6	>2	not exposed	Poor	>3	suboptimal	Early	Facility	No formal education	Others	Currently married	<18 years	no	no	yes	>=90 days	male	female	no	Facility	BJ7	582692	25	25-29	no educa	islam	12	4	31	not at a	not at a	not at a	poorest	4	2nd of m	32		9	4
3	0.582692	Benin	Late	Non-compliant	Non-compliant	rural	Low illiteracy	Low non-exposure	15-24	No formal education	4 to 6	2024-01-02	not exposed	Middle	2024-01-03	Optimal	Late	Facility	No formal education	Others	Currently married	>=18 year	yes	no	yes	<90 days	male	male	no	Facility	BJ7	582692	20	20-24	no educa	islam	5	1	28	not at a	less tha	not at a	middle	1	single b			9	1
3	2.34115	Cote d'Ivoire	Early	Non-compliant	Non-compliant	urban	Low illiteracy	Low non-exposure	25-34	Primary education	1 to 3	2024-01-02	exposed	Rich	2024-01-03	suboptimal	Early	Facility	No formal education	Jointly with partner	Currently married	>=18 year	yes	no	yes	<90 days	male	female	no	Facility	CI8	2341154	30	30-34	primary	vodoun	3	1	42	not at a	not at a	at least	richer	2	single b	22		10	2
3	1.28314	Nigeria	Late	Non-compliant	Non-compliant	urban	Low illiteracy	Low non-exposure	25-34	Primary education	4 to 6	2024-01-02	exposed	Rich	>3	suboptimal	Late	Facility	Higher education	Others	Currently married	>=18 year	yes	no	yes	<90 days	male	male	yes	Facility	NG7	1283143	32	30-34	primary	vodoun	6	2	49	not at a	at least	at least	richest	5	single b	20		9	5
3	0.582692	Benin	Early	Non-compliant	Non-compliant	rural	Low illiteracy	Low non-exposure	25-34	No formal education	>6	>2	exposed	Middle	>3	Optimal	Early	Home	No formal education	Others	Currently married	>=18 year	yes	no	yes	<90 days	male	male	no	home	BJ7	582692	34	30-34	no educa	no relig	26	8	38	not at a	not at a	at least	middle	5	single b	36		9	5
3	0.86969	Cameroon	Late	Non-compliant	Non-compliant	urban	Low illiteracy	Low non-exposure	15-24	Higher education	4 to 6	2024-01-02	not exposed	Middle	2024-01-03	Optimal	Late	Facility	Higher education	Others	Never married		no	no	yes	>=90 days	female	male	no	Facility	CM7	869690	22	20-24	secondar	vodoun	5	1	49	not at a	less tha	less tha	middle	1	single b				1
3	0.749765	Liberia	Early	Compliant	Compliant	rural	Low illiteracy	Low non-exposure	15-24	No formal education	4 to 6	2024-01-02	not exposed	Middle	2024-01-03	Optimal	Early	Facility	Higher education	Jointly with partner	Currently married	>=18 year	no	no	yes	<90 days	male	female	no	Facility	LB7	749765	22	20-24	no educa	vodoun	4	1	30	not at a	not at a	not at a	middle	1	single b			9	1
3	1.28314	Nigeria	Late	Non-compliant	Non-compliant	urban	Low illiteracy	Low non-exposure	35-49	No formal education	4 to 6	2024-01-02	not exposed	Rich	>3	Optimal	Late	Facility	Higher education	Others	Currently married	<18 years	no	no	yes	<90 days	male	male	no	Facility	NG7	1283143	37	35-39	no educa	other tr	5	1	30	not at a	not at a	less tha	richer	5	single b	48		9	5
3	0.354708	Sierra Leone	Early	Non-compliant	Non-compliant	rural	Low illiteracy	Low non-exposure	35-49	No formal education	4 to 6	0	not exposed	Poor	>3	suboptimal	Early	Facility	No formal education	Others	Currently married	<18 years	yes	no	no		male	male	no	Facility	SL7	354708	36	35-39	no educa	other tr	4	0	85	not at a	not at a	not at a	poorer	4	single b	26		9	4
3	0.354708	Sierra Leone	Late	Non-compliant	Non-compliant	rural	Low illiteracy	Low non-exposure	25-34	No formal education	>6	2024-01-02	exposed	Poor	>3	Optimal	Early	Facility	No formal education	Others	Currently married	<18 years	yes	no	yes		male	female	no	Facility	SL7	354708	32	30-34	no educa	other tr	8	2	64	not at a	at least	less tha	poorer	5	single b	37		9	5
3	0.749765	Liberia	Early	Compliant	Compliant	rural	Low illiteracy	Low non-exposure	35-49	No formal education	4 to 6	0	exposed	Rich	2024-01-03	Optimal	Early	Facility	Primary education	Jointly with partner	Currently married	<18 years	yes	no	yes	<90 days	male	male	yes	Facility	LB7	749765	37	35-39	no educa	vodoun	4	0	39	not at a	not at a	at least	richest	3	single b	70		8	3
3	0.86969	Cameroon	Late	Non-compliant	Non-compliant	urban	Low illiteracy	Low non-exposure	25-34	Primary education	>6	>2	exposed	Middle	2024-01-03	Optimal	Late	Facility	Primary education	Jointly with partner	Currently married	>=18 year	yes	no	yes	>=90 days	male	male	no	Facility	CM7	869690	25	25-29	primary	vodoun	12	4	70	not at a	at least	at least	middle	3	single b	48			3
3	0.749765	Liberia	Early	Non-compliant	Non-compliant	rural	Low illiteracy	Low non-exposure	35-49	No formal education	4 to 6	2024-01-02	not exposed	Middle	>3	suboptimal	Early	Facility	Primary education	Jointly with partner	Currently married	<18 years	yes	no	yes	>=90 days	male	male	no	Facility	LB7	749765	47	45-49	no educa	vodoun	5	1	48	not at a	not at a	not at a	middle	10	single b	18		8	10
3	1.43775	Mauritania	Early	Non-compliant	Non-compliant	urban	Low illiteracy	Low non-exposure	35-49	Primary education	4 to 6	2024-01-02	exposed	Middle	>3	Optimal	Early	Facility	Higher education	Jointly with partner	Currently married	>=18 year	no	yes	yes	<90 days	male	male	no	Facility	MR7	1437754	44	40-44	primary		6	1	52	not at a	at least	at least	middle	6	single b	67		9	6
3	0.582692	Benin	Early	Non-compliant	Non-compliant	rural	Low illiteracy	Low non-exposure	15-24	No formal education	>6	>2	not exposed	Poor	2024-01-03	Optimal	Early	Home	No formal education	Others	Currently married	>=18 year	no	no	no		male	male	no	home	BJ7	582692	22	20-24	no educa	other tr	29	7	41	not at a	not at a	not at a	poorer	1	single b			9	1
3	1.28314	Nigeria	Early	Non-compliant	Non-compliant	urban	Low illiteracy	Low non-exposure	25-34	Higher education	4 to 6	2024-01-02	exposed	Rich	2024-01-03	Optimal	Early	Facility	Higher education	Jointly with partner	Currently married	>=18 year	yes	no	yes	>=90 days	male	female	yes	Facility	NG7	1283143	28	25-29	higher	other tr	5	2	36	at least	at least	at least	richest	1	single b			9	1
3	0.86969	Cameroon	Late	Non-compliant	Non-compliant	urban	Low illiteracy	Low non-exposure	25-34	Higher education	>6	0	not exposed	Rich	2024-01-03	Optimal	Early	Facility	Higher education	Others	Never married		yes	no	yes	>=90 days	female	male	no	Facility	CM7	869690	27	25-29	secondar	vodoun	11	0	53	not at a	not at a	not at a	richest	2	2nd of m				2
3	0.582692	Benin	Late	Non-compliant	Non-compliant	rural	Low illiteracy	Low non-exposure	35-49	No formal education	>6	>2	exposed	Middle	>3	Optimal	Late	Home	No formal education	Others	Currently married	>=18 year	yes	no	no		male	male	no	home	BJ7	582692	36	35-39	no educa	no relig	26	8	38	not at a	at least	not at a	middle	6	single b	34		9	6
3	0.817206	Madagascar	Late	Non-compliant	Non-compliant	urban	Low illiteracy	Low non-exposure	25-34	Primary education	4 to 6	2024-01-02	exposed	Rich	2024-01-03	Optimal	Early	Facility	Primary education	Others	Currently married	<18 years	no	no	yes	<90 days	male	male	no	Facility	MD7	817206	27	25-29	primary	other tr	5	1	30	not at a	not at a	at least	richest	2	single b	52		9	2
3	0.86969	Cameroon	Early	Non-compliant	Non-compliant	urban	Low illiteracy	Low non-exposure	15-24	Higher education	4 to 6	2024-01-02	exposed	Middle	2024-01-03	Optimal	Early	Facility	Higher education	Others	Currently married	>=18 year	yes	no	yes	<90 days	male	male	no	Facility	CM7	869690	23	20-24	secondar	vodoun	6	1	39	not at a	less tha	at least	middle	1	single b				1
3	1.19048	Tanzania	Early	Non-compliant	Non-compliant	rural	Low illiteracy	Low non-exposure	15-24	Primary education	4 to 6	2024-01-02	not exposed	Poor	2024-01-03	Optimal	Early	Facility	Primary education	Women alone	Currently married	>=18 year	yes	no	yes	>=90 days	male	male	no	Facility	TZ8	1190481	22	20-24	primary		4	1	31	less tha	less tha	not at a	poorer	1	single b			9	1
3	0.817206	Madagascar	Early	Non-compliant	Non-compliant	urban	Low illiteracy	Low non-exposure	25-34	Higher education	4 to 6	2024-01-02	exposed	Rich	2024-01-03	Optimal	Early	Home	Primary education	Women alone	Currently married	<18 years	yes	no	yes	>=90 days	male	male	no	home	MD7	817206	28	25-29	secondar	other tr	4	1	27	at least	at least	at least	richest	2	single b	66		9	2
3	1.28314	Nigeria	Early	Non-compliant	Non-compliant	urban	Low illiteracy	Low non-exposure	25-34	Higher education	4 to 6	2024-01-02	exposed	Rich	>3	suboptimal	Early	Facility	Primary education	Others	Currently married	>=18 year	yes	no	yes	>=90 days	male	female	yes	Facility	NG7	1283143	28	25-29	secondar	vodoun	5	2	33	less tha	less tha	at least	richest	4	single b	32		9	4
3	0.817206	Madagascar	Late	Non-compliant	Non-compliant	urban	Low illiteracy	Low non-exposure	15-24	Primary education	4 to 6	2024-01-02	exposed	Rich	2024-01-03	Optimal	Early	Facility	Higher education	Women alone	Currently married	<18 years	no	no	yes	<90 days	male	female	no	Facility	MD7	817206	24	20-24	primary	vodoun	5	1	30	not at a	less tha	at least	richest	3	single b	46		9	3
3	0.749765	Liberia	Late	Non-compliant	Non-compliant	rural	Low illiteracy	Low non-exposure	25-34	Primary education	4 to 6	2024-01-02	exposed	Rich	2024-01-03	Optimal	Early	Facility	Higher education	Others	Never married		no	no	yes	>=90 days	female	male	yes	Facility	LB7	749765	29	25-29	primary	vodoun	5	1	29	at least	at least	at least	richer	3	single b	35		9	3
3	0.354708	Sierra Leone	Early	Non-compliant	Non-compliant	rural	Low illiteracy	Low non-exposure	25-34	No formal education	>6	>2	exposed	Poor	2024-01-03	suboptimal	Early	Facility	No formal education	Others	Currently married	<18 years	yes	no	yes		male	male	no	Facility	SL7	354708	26	25-29	no educa	other tr	14	3	36	not at a	at least	at least	poorer	3	single b	17		9	3
3	0.817206	Madagascar	Late	Non-compliant	Non-compliant	urban	Low illiteracy	Low non-exposure	25-34	Higher education	>6	2024-01-02	not exposed	Rich	2024-01-03	Optimal	Late	Facility	Higher education	Others	Never married		no	no	yes	<90 days	female	female	yes	Facility	MD7	817206	26	25-29	secondar	vodoun	7	1	54	less tha	not at a	less tha	richer	1	single b			9	1
3	1.28314	Nigeria	Early	Compliant	Compliant	urban	Low illiteracy	Low non-exposure	25-34	Higher education	4 to 6	0	exposed	Rich	2024-01-03	Optimal	Early	Facility	Higher education	Women alone	Currently married	>=18 year	yes	no	yes	>=90 days	male	male	yes	Facility	NG7	1283143	34	30-34	higher	vodoun	4	0	65	less tha	not at a	at least	richest	3	single b	74		9	3
3	0.86969	Cameroon	Early	Non-compliant	Non-compliant	urban	Low illiteracy	Low non-exposure	35-49	Primary education	>6	2024-01-02	not exposed	Poor	>3	Optimal	Early	Home	Primary education	Others	Currently married	>=18 year	yes	no	yes	<90 days	male	male	yes	home	CM7	869690	45	45-49	primary	vodoun	10	2	47	not at a	not at a	not at a	poorer	10	single b	70			10
3	0.749765	Liberia	Early	Non-compliant	Non-compliant	rural	Low illiteracy	Low non-exposure	15-24	Higher education	1 to 3	2024-01-02	exposed	Middle	2024-01-03	Optimal	Early	Home	Higher education	Jointly with partner	Currently married	<18 years	yes	no	no		male	female	no	home	LB7	749765	16	15-19	secondar	vodoun	3	1	20	less tha	less tha	at least	middle	1	single b			9	1
3	0.817206	Madagascar	Early	Non-compliant	Non-compliant	urban	Low illiteracy	Low non-exposure	25-34	Higher education	4 to 6	2024-01-02	exposed	Rich	2024-01-03	Optimal	Early	Facility	Higher education	Women alone	Currently married	>=18 year	yes	no	yes	>=90 days	male	male	no	Facility	MD7	817206	26	25-29	secondar	vodoun	5	2	28	less tha	at least	less tha	richest	2	single b	44		10	2
3	1.09607	Guinea	Late	Non-compliant	Non-compliant	rural	Low illiteracy	Low non-exposure	15-24	No formal education	>6	>2	not exposed	Poor	2024-01-03	Optimal	Late	Facility	No formal education	Jointly with partner	Currently married	<18 years	no	no	no		male	female	no	Facility	GN7	1096066	22	20-24	no educa	other tr	10	3	58	not at a	not at a	not at a	poorer	2	single b	45			2
3	0.86969	Cameroon	Early	Non-compliant	Non-compliant	urban	Low illiteracy	Low non-exposure	15-24	Primary education	>6	2024-01-02	not exposed	Poor	2024-01-03	Optimal	Early	Facility	Primary education	Others	Currently married	<18 years	yes	no	yes	<90 days	female	male	no	Facility	CM7	869690	24	20-24	primary	islam	7	1	49	less tha	less tha	not at a	poorer	3	single b	42			3
3	0.86969	Cameroon	Late	Non-compliant	Non-compliant	urban	Low illiteracy	Low non-exposure	25-34	Primary education	>6	2024-01-02	exposed	Rich	2024-01-03	Optimal	Early	Facility	Higher education	Jointly with partner	Currently married	>=18 year	yes	no	yes	>=90 days	male	female	no	Facility	CM7	869690	33	30-34	primary	vodoun	10	2	43	not at a	less tha	at least	richest	1	single b				1
3	0.582692	Benin	Early	Non-compliant	Non-compliant	rural	Low illiteracy	Low non-exposure	15-24	No formal education	4 to 6	2024-01-02	not exposed	Middle	2024-01-03	suboptimal	Early	Facility	No formal education	Others	Currently married	>=18 year	no	no	yes	>=90 days	male	female	no	Facility	BJ7	582692	24	20-24	no educa	islam	6	2	28	not at a	not at a	not at a	middle	2	single b	32		9	2
3	1.19048	Tanzania	Early	Non-compliant	Non-compliant	rural	Low illiteracy	Low non-exposure	25-34	Primary education	>6	2024-01-02	not exposed	Poor	2024-01-03	suboptimal	Early	Facility	Primary education	Jointly with partner	Currently married	>=18 year	yes	no	yes	>=90 days	female	male	no	Facility	TZ8	1190481	27	25-29	primary		8	1	58	not at a	less tha	less tha	poorer	2	single b	31		9	2
3	3.22947	Senegal	Late	Non-compliant	Non-compliant	urban	Low illiteracy	Low non-exposure	25-34	Primary education	4 to 6	2024-01-02	exposed	Rich	2024-01-03	Optimal	Late	Facility	Higher education	Others	Formerly married	>=18 year	yes		yes		female	male	no	Facility	SN7	3229470	34	30-34	primary	vodoun	5	1	61	not at a	at least	less tha	richer	1	single b			9	1
3	0.896156	Kenya	Late	Non-compliant	Non-compliant	urban	Low illiteracy	Low non-exposure	25-34	No formal education	>6	2024-01-02	not exposed	Rich	>3	Optimal	Late	Facility	No formal education	Women alone	Currently married	>=18 year	no		yes	<90 days	female	male	no	Facility	KE8	896156	34	30-34	no educa	celestes	7	2	34	not at a	not at a	not at a	richer	5	single b	45		9	5
3	3.22947	Senegal	Late	Non-compliant	Non-compliant	urban	Low illiteracy	Low non-exposure	25-34	Primary education	>6	>2	not exposed	Rich	2024-01-03	Optimal	Early	Facility	No formal education	Others	Currently married	>=18 year	no		yes	>=90 days	female	male	no	Facility	SN7	3229470	26	25-29	primary	vodoun	17	4	64	not at a	less tha	less tha	richer	1	single b			9	1
3	1.19048	Tanzania	Early	Non-compliant	Non-compliant	rural	Low illiteracy	Low non-exposure	15-24	Primary education	4 to 6	2024-01-02	not exposed	Middle	2024-01-03	Optimal	Early	Facility	Higher education	Jointly with partner	Currently married	>=18 year	no	no	no		male	female	no	Facility	TZ8	1190481	22	20-24	primary		4	2	31	not at a	not at a	not at a	middle	2	single b	42		9	2
3	1.09607	Guinea	Late	Non-compliant	Non-compliant	rural	Low illiteracy	Low non-exposure	25-34	No formal education	4 to 6	2024-01-02	not exposed	Middle	>3	Optimal	Late	Facility	No formal education	Jointly with partner	Currently married	<18 years	yes	no	yes	>=90 days	male	female	no	Facility	GN7	1096066	25	25-29	no educa	catholic	6	1	30	not at a	not at a	not at a	middle	5	2nd of m	72			5
3	0.896156	Kenya	Late	Non-compliant	Non-compliant	urban	Low illiteracy	Low non-exposure	25-34	Higher education	4 to 6	2024-01-02	exposed	Rich	2024-01-03	Optimal	Late	Facility	Higher education	Women alone	Currently married	>=18 year	no		yes	<90 days	male	female	no	Facility	KE8	896156	26	25-29	secondar	other	4	2	32	not at a	at least	at least	richest	2	single b	66		9	2
3	0.168721	Gambia	Late	Compliant	Compliant	urban	Low illiteracy	Low non-exposure	15-24	Higher education	>6	2024-01-02	exposed	Rich	2024-01-03	suboptimal	Late	Facility	No formal education	Women alone	Currently married	<18 years	yes	no	yes	<90 days	male	male	no	Facility	GM7	168721	23	20-24	secondar	vodoun	8	2	34	not at a	not at a	at least	richer	3	single b	27		9	3
3	0.86969	Cameroon	Early	Non-compliant	Non-compliant	urban	Low illiteracy	Low non-exposure	25-34	Higher education	>6	2024-01-02	exposed	Rich	2024-01-03	Optimal	Early	Facility	Higher education	Others	Never married		yes	no	yes	<90 days	male	male	no	Facility	CM7	869690	26	25-29	secondar	vodoun	10	2	43	not at a	not at a	at least	richest	1	single b				1
3	0.86969	Cameroon	Late	Non-compliant	Non-compliant	urban	Low illiteracy	Low non-exposure	35-49	Primary education	>6	2024-01-02	not exposed	Middle	>3	Optimal	Early	Facility	Higher education	Others	Formerly married	<18 years	yes	no	yes	>=90 days	female	male	no	Facility	CM7	869690	40	40-44	primary	vodoun	7	2	58	less tha	not at a	not at a	middle	7	single b	84			7
3	0.896156	Kenya	Late	Non-compliant	Non-compliant	urban	Low illiteracy	Low non-exposure	25-34	Higher education	1 to 3	0	exposed	Rich	2024-01-03	Optimal	Early	Facility	Higher education	Women alone	Currently married	>=18 year	yes		yes	<90 days	male	male	no	Facility	KE8	896156	29	25-29	secondar	islam	3	0	32	not at a	at least	at least	richest	2	single b	83		9	2
3	1.19048	Tanzania	Late	Non-compliant	Non-compliant	rural	Low illiteracy	Low non-exposure	25-34	Primary education	4 to 6	2024-01-02	exposed	Poor	>3	suboptimal	Late	Facility	Primary education	Jointly with partner	Currently married	>=18 year	no	no	yes	>=90 days	male	female	no	Facility	TZ8	1190481	34	30-34	primary		5	2	40	not at a	at least	not at a	poorer	6	single b	27		9	6
3	1.09703	Rwanda	Early	Non-compliant	Non-compliant	rural	Low illiteracy	Low non-exposure	35-49	Primary education	4 to 6	2024-01-02	exposed	Middle	2024-01-03	Optimal	Early	Facility	Primary education	Jointly with partner	Currently married	>=18 year	yes	yes	yes	>=90 days	male	female	yes	Facility	RW7	1097035	43	40-44	primary	islam	5	1	36	not at a	at least	not at a	middle	3	single b	35		9	3
3	2.34115	Cote d'Ivoire	Early	Non-compliant	Non-compliant	urban	Low illiteracy	Low non-exposure	25-34	Higher education	>6	2024-01-02	exposed	Rich	2024-01-03	Optimal	Early	Facility	Higher education	Jointly with partner	Currently married	>=18 year	yes	no	yes	<90 days	male	female	no	Facility	CI8	2341154	33	30-34	secondar	other tr	9	1	37	less tha	not at a	at least	richest	3	single b	80		9	3
3	1.28314	Nigeria	Late	Non-compliant	Non-compliant	urban	Low illiteracy	Low non-exposure	25-34	Primary education	4 to 6	2024-01-02	exposed	Rich	>3	suboptimal	Early	Facility	Higher education	Others	Currently married	>=18 year	yes	no	yes	>=90 days	male	male	no	Facility	NG7	1283143	33	30-34	primary	vodoun	6	2	31	less tha	less tha	at least	richer	7	single b	26		9	7
3	0.817206	Madagascar	Early	Non-compliant	Non-compliant	urban	Low illiteracy	Low non-exposure	15-24	Higher education	>6	2024-01-02	exposed	Rich	2024-01-03	Optimal	Early	Facility	Higher education	Others	Never married		yes	no	yes	>=90 days	female	female	no	Facility	MD7	817206	20	20-24	secondar	vodoun	7	1	54	not at a	at least	not at a	richer	1	single b			9	1
3	1.09607	Guinea	Late	Non-compliant	Non-compliant	rural	Low illiteracy	Low non-exposure	15-24	No formal education	>6	>2	not exposed	Middle	2024-01-03	Optimal	Late	Facility	Higher education	Others	Never married		yes	no	yes	>=90 days	female	male	no	Facility	GN7	1096066	18	15-19	no educa	other tr	7	3	65	not at a	less tha	less tha	middle	1	single b				1
3	0.817206	Madagascar	Early	Non-compliant	Non-compliant	urban	Low illiteracy	Low non-exposure	25-34	Primary education	4 to 6	2024-01-02	exposed	Rich	2024-01-03	Optimal	Early	Facility	Primary education	Women alone	Currently married	<18 years	no	no	yes	>=90 days	female	female	no	Facility	MD7	817206	29	25-29	primary	other pr	4	1	51	less tha	at least	not at a	richer	3	single b	131		9	3
3	1.09607	Guinea	Late	Non-compliant	Non-compliant	rural	Low illiteracy	Low non-exposure	25-34	No formal education	4 to 6	2024-01-02	not exposed	Poor	>3	Optimal	Early	Facility	No formal education	Jointly with partner	Currently married	<18 years	yes	no	yes	<90 days	male	male	no	Facility	GN7	1096066	33	30-34	no educa	other tr	6	2	50	not at a	not at a	not at a	poorest	7	2nd of m	76			7
3	0.393401	Zambia	Late	Non-compliant	Non-compliant	urban	Low illiteracy	Low non-exposure	15-24	Primary education	4 to 6	2024-01-02	exposed	Rich	2024-01-03	suboptimal	Late	Facility	Primary education	Women alone	Currently married	<18 years	yes	no	yes	<90 days	male	male	no	Facility	ZM7	393401	24	20-24	primary	other tr	6	2	27	less tha	almost e	less tha	richer	3	single b	11		9	3
3	0.86969	Cameroon	Late	Non-compliant	Non-compliant	urban	Low illiteracy	Low non-exposure	25-34	Higher education	>6	>2	exposed	Middle	2024-01-03	suboptimal	Early	Facility	Higher education	Jointly with partner	Currently married	>=18 year	no	no	yes	>=90 days	male	female	no	Facility	CM7	869690	27	25-29	secondar	vodoun	13	4	37	not at a	at least	not at a	middle	2	single b	22			2
3	0.393401	Zambia	Late	Non-compliant	Non-compliant	urban	Low illiteracy	Low non-exposure	15-24	Primary education	1 to 3	2024-01-02	not exposed	Poor	2024-01-03	Optimal	Early	Facility	Primary education	Women alone	Currently married	>=18 year	no	no	yes	>=90 days	male	male	no	Facility	ZM7	393401	23	20-24	primary	vodoun	3	1	24	not at a	not at a	not at a	poorer	1	single b			9	1
3	0.817206	Madagascar	Early	Non-compliant	Non-compliant	urban	Low illiteracy	Low non-exposure	15-24	Primary education	4 to 6	2024-01-02	exposed	Rich	2024-01-03	Optimal	Early	Facility	Higher education	Others	Formerly married	<18 years	yes	no	yes	<90 days	female	female	yes	Facility	MD7	817206	23	20-24	primary	vodoun	4	1	23	at least	not at a	not at a	richer	2	single b	43		9	2
3	0.393401	Zambia	Late	Non-compliant	Non-compliant	urban	Low illiteracy	Low non-exposure	25-34	Higher education	4 to 6	2024-01-02	exposed	Middle	>3	suboptimal	Late	Facility	No formal education	Jointly with partner	Currently married	>=18 year	yes	no	yes	<90 days	male	male	no	Facility	ZM7	393401	34	30-34	secondar	vodoun	6	1	38	not at a	at least	less tha	middle	5	single b	18		9	5
3	0.393401	Zambia	Late	Non-compliant	Non-compliant	urban	Low illiteracy	Low non-exposure	15-24	Primary education	4 to 6	2024-01-02	not exposed	Poor	2024-01-03	suboptimal	Late	Facility	Primary education	Women alone	Currently married	<18 years	no	no	yes	>=90 days	male	female	no	Facility	ZM7	393401	23	20-24	primary	other tr	4	2	26	not at a	less tha	not at a	poorer	3	single b	24		9	3
3	0.393401	Zambia	Early	Non-compliant	Non-compliant	urban	Low illiteracy	Low non-exposure	35-49	Primary education	4 to 6	2024-01-02	not exposed	Poor	>3	suboptimal	Early	Facility	Higher education	Others	Formerly married	<18 years	no	no	yes	>=90 days	female	male	no	Facility	ZM7	393401	35	35-39	primary	other tr	5	2	65	not at a	less tha	less tha	poorer	5	single b	27		9	5
3	0.393401	Zambia	Late	Non-compliant	Non-compliant	urban	Low illiteracy	Low non-exposure	35-49	Primary education	>6	2024-01-02	not exposed	Poor	>3	suboptimal	Late	Facility	Higher education	Others	Formerly married	<18 years	no	no	yes	>=90 days	male	male	no	Facility	ZM7	393401	38	35-39	primary	other tr	7	2	42	not at a	less tha	not at a	poorer	8	single b	20		9	8
3	1.43775	Mauritania	Early	Non-compliant	Non-compliant	urban	Low illiteracy	Low non-exposure	35-49	No formal education	>6	>2	exposed	Middle	>3	suboptimal	Early	Facility	Primary education	Others	Currently married	>=18 year	no	no	yes	<90 days	male	female	no	Facility	MR7	1437754	35	35-39	no educa		18	7	45	not at a	less tha	at least	middle	8	single b	12		9	8
3	0.393401	Zambia	Late	Non-compliant	Non-compliant	urban	Low illiteracy	Low non-exposure	25-34	Primary education	4 to 6	2024-01-02	not exposed	Poor	2024-01-03	Optimal	Early	Facility	Higher education	Others	Formerly married	<18 years	yes	no	yes	>=90 days	female	male	no	Facility	ZM7	393401	26	25-29	primary	other tr	4	2	26	not at a	not at a	not at a	poorer	3	single b	34		9	3
3	1.09703	Rwanda	Late	Non-compliant	Non-compliant	rural	Low illiteracy	Low non-exposure	35-49	No formal education	4 to 6	2024-01-02	not exposed	Middle	2024-01-03	Optimal	Late	Facility	Primary education	Others	Currently married	>=18 year	yes	yes	yes	<90 days	male	male	no	Facility	RW7	1097035	40	40-44	no educa	other tr	4	1	39	not at a	not at a	not at a	middle	2	single b	35		9	2
3	0.817206	Madagascar	Early	Non-compliant	Non-compliant	urban	Low illiteracy	Low non-exposure	15-24	Higher education	1 to 3	2024-01-02	exposed	Rich	2024-01-03	Optimal	Early	Facility	Higher education	Women alone	Currently married	<18 years	yes	no	yes	<90 days	male	female	no	Facility	MD7	817206	16	15-19	secondar	vodoun	3	1	22	not at a	at least	at least	richest	1	single b			8	1
3	0.817206	Madagascar	Early	Non-compliant	Non-compliant	urban	Low illiteracy	Low non-exposure	15-24	Higher education	1 to 3	2024-01-02	not exposed	Rich	2024-01-03	Optimal	Early	Home	Higher education	Jointly with partner	Currently married	>=18 year	no	no	yes	<90 days	male	female	no	home	MD7	817206	21	20-24	secondar	vodoun	3	1	29	not at a	less tha	not at a	richest	1	single b			9	1
3	0.799265	Mali	Late	Non-compliant	Non-compliant	rural	Low illiteracy	Low non-exposure	25-34	No formal education	>6	>2	not exposed	Rich	>3	suboptimal	Early	Home	No formal education	Others	Currently married	>=18 year	no	no	yes	<90 days	female	female	no	home	ML7	799265	33	30-34	no educa	vodoun	7	3	33	not at a	not at a	not at a	richer	6	single b	30		9	6
3	0.393401	Zambia	Late	Non-compliant	Non-compliant	urban	Low illiteracy	Low non-exposure	25-34	Primary education	4 to 6	2024-01-02	not exposed	Poor	>3	Optimal	Late	Facility	No formal education	Women alone	Currently married	<18 years	yes	no	yes	>=90 days	male	female	no	Facility	ZM7	393401	28	25-29	primary	other tr	5	2	28	not at a	not at a	not at a	poorest	4	single b	55		10	4
3	0.86969	Cameroon	Late	Non-compliant	Non-compliant	urban	Low illiteracy	Low non-exposure	15-24	Higher education	>6	2024-01-02	exposed	Middle	2024-01-03	Optimal	Early	Facility	Higher education	Others	Never married		no	no	yes	>=90 days	male	male	yes	Facility	CM7	869690	17	15-19	secondar	vodoun	11	2	54	not at a	not at a	at least	middle	1	single b				1
3	0.799265	Mali	Late	Non-compliant	Non-compliant	rural	Low illiteracy	Low non-exposure	25-34	No formal education	4 to 6	2024-01-02	not exposed	Poor	>3	Optimal	Late	Facility	No formal education	Others	Currently married	<18 years	yes	no	yes	<90 days	male	female	no	Facility	ML7	799265	27	25-29	no educa	vodoun	5	2	32	not at a	not at a	not at a	poorer	4	single b	42		9	4
3	0.749765	Liberia	Early	Non-compliant	Non-compliant	rural	Low illiteracy	Low non-exposure	25-34	No formal education	4 to 6	2024-01-02	exposed	Middle	2024-01-03	Optimal	Early	Facility	Higher education	Jointly with partner	Currently married	>=18 year	no	no	yes		male	female	no	Facility	LB7	749765	25	25-29	no educa	vodoun	4	1	31	not at a	not at a	at least	middle	2	single b	84		9	2
3	1.09703	Rwanda	Late	Non-compliant	Non-compliant	rural	Low illiteracy	Low non-exposure	35-49	Primary education	4 to 6	2024-01-02	not exposed	Poor	2024-01-03	Optimal	Late	Facility	Primary education	Jointly with partner	Currently married	>=18 year	yes	yes	yes	<90 days	female	female	no	Facility	RW7	1097035	35	35-39	primary	vodoun	5	1	35	not at a	less tha	not at a	poorer	3	single b	75		9	3
3	0.393401	Zambia	Late	Non-compliant	Non-compliant	urban	Low illiteracy	Low non-exposure	25-34	Higher education	4 to 6	2024-01-02	exposed	Poor	>3	Optimal	Late	Facility	Higher education	Others	Formerly married	>=18 year	yes	no	yes	>=90 days	female	female	yes	Facility	ZM7	393401	32	30-34	secondar	other tr	5	2	32	not at a	almost e	less tha	poorer	4	2nd of m	33		9	4
3	1.09607	Guinea	Late	Non-compliant	Non-compliant	rural	Low illiteracy	Low non-exposure	35-49	No formal education	>6	2024-01-02	not exposed	Middle	>3	suboptimal	Late	Facility	No formal education	Women alone	Currently married	>=18 year	yes	no	yes	>=90 days	female	female	no	Facility	GN7	1096066	40	40-44	no educa	catholic	7	1	40	not at a	not at a	not at a	middle	6	single b	26			6
3	1.28314	Nigeria	Early	Compliant	Compliant	urban	Low illiteracy	Low non-exposure	25-34	Higher education	4 to 6	2024-01-02	exposed	Rich	2024-01-03	Optimal	Early	Facility	Higher education	Jointly with partner	Currently married	>=18 year	no	no	yes	>=90 days	male	male	yes	Facility	NG7	1283143	29	25-29	higher	vodoun	4	2	36	less tha	at least	at least	richest	2	single b	34		9	2
3	0.817206	Madagascar	Early	Non-compliant	Non-compliant	urban	Low illiteracy	Low non-exposure	35-49	Primary education	>6	2024-01-02	not exposed	Rich	>3	suboptimal	Early	Home	Primary education	Jointly with partner	Currently married	<18 years	yes	no	no		male	female	no	home	MD7	817206	47	45-49	primary	other tr	7	1	42	not at a	not at a	not at a	richer	8	single b	32		9	8
3	1.43775	Mauritania	Late	Non-compliant	Non-compliant	urban	Low illiteracy	Low non-exposure	25-34	Primary education	>6	>2	exposed	Rich	2024-01-03	Optimal	Late	Facility	No formal education	Jointly with partner	Currently married	<18 years	no	no	yes	<90 days	female	female	no	Facility	MR7	1437754	26	25-29	primary		19	5	59	not at a	not at a	at least	richer	1	single b			9	1
3	3.22947	Senegal	Early	Non-compliant	Non-compliant	urban	Low illiteracy	Low non-exposure	25-34	No formal education	1 to 3	0	exposed	Rich	2024-01-03	Optimal	Early	Facility	No formal education	Others	Currently married	>=18 year	no		yes	>=90 days	male	male	no	Facility	SN7	3229470	27	25-29	no educa	other tr	2	0	32	not at a	less tha	at least	richer	1	single b			9	1
3	1.09607	Guinea	Late	Non-compliant	Non-compliant	rural	Low illiteracy	Low non-exposure	15-24	No formal education	4 to 6	2024-01-02	not exposed	Poor	2024-01-03	Optimal	Early	Facility	No formal education	Jointly with partner	Currently married	<18 years	yes	no	yes	>=90 days	male	male	no	Facility	GN7	1096066	20	20-24	no educa	catholic	5	2	30	not at a	not at a	not at a	poorer	3	single b	37			3
3	2.34115	Cote d'Ivoire	Early	Non-compliant	Non-compliant	urban	Low illiteracy	Low non-exposure	25-34	No formal education	>6	2024-01-02	exposed	Rich	>3	Optimal	Early	Home	No formal education	Others	Currently married	>=18 year	no	no	yes	<90 days	male	female	no	home	CI8	2341154	30	30-34	no educa	vodoun	8	2	36	not at a	not at a	at least	richer	4	single b	36		9	4
3	0.393401	Zambia	Late	Non-compliant	Non-compliant	urban	Low illiteracy	Low non-exposure	35-49	Primary education	>6	>2	exposed	Middle	>3	Optimal	Late	Home	Higher education	Others	Formerly married	<18 years	yes	no	yes	>=90 days	female	female	no	home	ZM7	393401	42	40-44	primary	other tr	10	3	42	not at a	at least	less tha	middle	7	2nd of m	104		9	7
3	3.22947	Senegal	Early	Non-compliant	Non-compliant	urban	Low illiteracy	Low non-exposure	15-24	Higher education	>6	>2	exposed	Rich	2024-01-03	Optimal	Early	Facility	Higher education	Others	Currently married	>=18 year	no		yes	>=90 days	male	male	no	Facility	SN7	3229470	21	20-24	secondar	vodoun	16	5	39	not at a	not at a	at least	richest	1	single b			9	1
4	0.319839	Sierra Leone	Late	Non-compliant	Non-compliant	rural	High illiteracy	Low non-exposure	35-49	No formal education	4 to 6	2024-01-02	not exposed	Poor	2024-01-03	Optimal	Late	Home	No formal education	Jointly with partner	Currently married	>=18 year	yes	no	yes	<90 days	female	male	no	home	SL7	319839	36	35-39	no educa	other tr	5	2	36	not at a	not at a	not at a	poorest	3	single b	51		9	3
4	2.80674	Cote d'Ivoire	Late	Non-compliant	Non-compliant	urban	High illiteracy	Low non-exposure	35-49	No formal education	>6	>2	not exposed	Rich	>3	suboptimal	Late	Facility	No formal education	Jointly with partner	Currently married	>=18 year	no	no	no		male	male	no	Facility	CI8	2806745	38	35-39	no educa	vodoun	9	3	63	not at a	not at a	not at a	richer	8	single b	25		9	8
4	1.64567	Benin	Early	Non-compliant	Non-compliant	rural	High illiteracy	Low non-exposure	15-24	No formal education	>6	>2	not exposed	Poor	2024-01-03	suboptimal	Early	Facility	No formal education	Others	Currently married	>=18 year	yes	no	yes	>=90 days	male	female	no	Facility	BJ7	1645669	23	20-24	no educa	other tr	40	10	78	not at a	less tha	not at a	poorest	2	single b	26		9	2
4	1.64567	Benin	Early	Non-compliant	Non-compliant	rural	High illiteracy	Low non-exposure	15-24	No formal education	>6	>2	not exposed	Poor	2024-01-03	suboptimal	Early	Facility	No formal education	Others	Currently married	<18 years	yes	no	yes	<90 days	male	female	no	Facility	BJ7	1645669	23	20-24	no educa	islam	9	4	25	not at a	not at a	not at a	poorest	3	single b	25		9	3
4	1.64567	Benin	Late	Non-compliant	Non-compliant	rural	High illiteracy	Low non-exposure	15-24	No formal education	>6	>2	not exposed	Poor	2024-01-03	suboptimal	Early	Facility	No formal education	Others	Currently married	<18 years	yes	no	yes	>=90 days	male	male	no	Facility	BJ7	1645669	24	20-24	no educa	other tr	19	7	33	not at a	not at a	not at a	poorest	2	single b	28		9	2
4	0.197886	Gambia	Late	Non-compliant	Non-compliant	urban	High illiteracy	Low non-exposure	25-34	No formal education	4 to 6	2024-01-02	exposed	Middle	2024-01-03	Optimal	Late	Facility	Higher education	Others	Never married		yes	no	yes	>=90 days	female	male	no	Facility	GM7	197886	28	25-29	no educa	vodoun	4	1	58	not at a	at least	less tha	middle	2	single b	62		9	2
4	2.80674	Cote d'Ivoire	Late	Non-compliant	Non-compliant	urban	High illiteracy	Low non-exposure	15-24	No formal education	4 to 6	2024-01-02	exposed	Rich	2024-01-03	suboptimal	Late	Facility	Higher education	Jointly with partner	Currently married	>=18 year	no	no	no		male	female	no	Facility	CI8	2806745	20	20-24	no educa	vodoun	4	2	37	not at a	not at a	at least	richer	2	single b	31		9	2
4	0.699189	Madagascar	Early	Non-compliant	Non-compliant	urban	High illiteracy	Low non-exposure	15-24	Primary education	1 to 3	2024-01-02	exposed	Rich	2024-01-03	Optimal	Early	Facility	Higher education	Others	Currently married	<18 years	yes	no	yes	<90 days	male	female	no	Facility	MD7	699189	19	15-19	primary	vodoun	3	1	21	not at a	at least	not at a	richest	1	single b			8	1
4	0.893503	Rwanda	Late	Non-compliant	Non-compliant	rural	High illiteracy	Low non-exposure	15-24	Higher education	1 to 3	0	not exposed	Poor	2024-01-03	Optimal	Late	Facility	Higher education	Others	Never married		yes	yes	yes	>=90 days	female	female	no	Facility	RW7	893503	21	20-24	secondar	other tr	3	0	47	not at a	not at a	not at a	poorer	1	single b			9	1
4	0.565665	Nigeria	Early	Non-compliant	Non-compliant	urban	High illiteracy	Low non-exposure	25-34	Higher education	4 to 6	2024-01-02	exposed	Rich	>3	suboptimal	Early	Facility	Higher education	Jointly with partner	Currently married	>=18 year	yes	no	yes	<90 days	male	female	no	Facility	NG7	565665	33	30-34	higher	other tr	6	2	42	less tha	less tha	at least	richest	4	single b	25		9	4
4	1.27462	Guinea	Late	Non-compliant	Non-compliant	rural	High illiteracy	Low non-exposure	25-34	Higher education	1 to 3	2024-01-02	not exposed	Poor	2024-01-03	Optimal	Late	Facility	Higher education	Others	Currently married	>=18 year	yes	no	no		male	male	yes	Facility	GN7	1274624	25	25-29	higher	vodoun	3	1	35	less tha	less tha	not at a	poorer	2	single b	37			2
4	0.319839	Sierra Leone	Early	Non-compliant	Non-compliant	rural	High illiteracy	Low non-exposure	25-34	No formal education	>6	>2	not exposed	Poor	>3	Optimal	Early	Home	No formal education	Others	Currently married	>=18 year	no	no	no		male	female	no	home	SL7	319839	34	30-34	no educa	other tr	12	3	42	not at a	not at a	not at a	poorest	5	single b	62		9	5
4	1.64567	Benin	Early	Non-compliant	Non-compliant	rural	High illiteracy	Low non-exposure	15-24	No formal education	>6	>2	not exposed	Poor	2024-01-03	suboptimal	Early	Facility	No formal education	Others	Currently married	<18 years	no	no	yes	<90 days	male	female	no	Facility	BJ7	1645669	19	15-19	no educa	islam	18	4	43	not at a	less tha	less tha	poorer	2	single b	17		9	2
4	0.699189	Madagascar	Late	Non-compliant	Non-compliant	urban	High illiteracy	Low non-exposure	25-34	Primary education	>6	0	exposed	Rich	2024-01-03	Optimal	Late	Home	Higher education	Others	Never married		yes	no	no		female	male	no	home	MD7	699189	28	25-29	primary	other tr	7	0	51	not at a	at least	at least	richest	1	single b			8	1
4	0.668334	Zambia	Late	Non-compliant	Non-compliant	urban	High illiteracy	Low non-exposure	35-49	Higher education	1 to 3	0	exposed	Rich	2024-01-03	Optimal	Early	Facility	Higher education	Jointly with partner	Currently married	>=18 year	no	yes	yes	>=90 days	male	male	no	Facility	ZM7	668334	37	35-39	higher	other tr	3	0	37	almost e	almost e	almost e	richest	3	single b	78		9	3
4	2.80674	Cote d'Ivoire	Early	Compliant	Compliant	urban	High illiteracy	Low non-exposure	25-34	No formal education	1 to 3	2024-01-02	exposed	Rich	2024-01-03	Optimal	Early	Facility	No formal education	Jointly with partner	Currently married	>=18 year	no	no	yes	>=90 days	male	male	no	Facility	CI8	2806745	25	25-29	no educa	vodoun	3	1	38	not at a	not at a	at least	richest	1	single b			9	1
4	0.668334	Zambia	Late	Non-compliant	Non-compliant	urban	High illiteracy	Low non-exposure	25-34	Higher education	>6	2024-01-02	exposed	Rich	2024-01-03	Optimal	Late	Facility	Higher education	Jointly with partner	Currently married	>=18 year	yes	yes	yes		male	male	no	Facility	ZM7	668334	28	25-29	higher	vodoun	8	2	don't kn	at least	less tha	almost e	richest	1	single b			9	1
4	1.64567	Benin	Late	Non-compliant	Non-compliant	rural	High illiteracy	Low non-exposure	35-49	No formal education	>6	>2	not exposed	Poor	2024-01-03	Optimal	Late	Home	No formal education	Others	Currently married	>=18 year	yes	no	no		male	female	no	home	BJ7	1645669	42	40-44	no educa	islam	15	4	47	not at a	not at a	not at a	poorer	3	single b	38		9	3
4	1.64567	Benin	Late	Non-compliant	Non-compliant	rural	High illiteracy	Low non-exposure	25-34	No formal education	>6	2024-01-02	not exposed	Poor	2024-01-03	suboptimal	Late	Facility	No formal education	Others	Currently married	<18 years	yes	no	yes	>=90 days	male	female	no	Facility	BJ7	1645669	27	25-29	no educa	other tr	9	2	29	not at a	less tha	not at a	poorest	3	single b	27		9	3
4	1.64567	Benin	Late	Non-compliant	Non-compliant	rural	High illiteracy	Low non-exposure	25-34	No formal education	>6	>2	not exposed	Poor	2024-01-03	Optimal	Late	Home	No formal education	Others	Currently married	>=18 year	yes	no	no		male	female	no	home	BJ7	1645669	26	25-29	no educa	islam	13	5	37	not at a	not at a	not at a	poorest	1	single b			9	1
4	0.893503	Rwanda	Early	Non-compliant	Non-compliant	rural	High illiteracy	Low non-exposure	25-34	Higher education	4 to 6	2024-01-02	exposed	Rich	2024-01-03	Optimal	Early	Facility	Primary education	Jointly with partner	Currently married	>=18 year	yes	yes	yes	>=90 days	male	female	no	Facility	RW7	893503	27	25-29	secondar	other ch	4	1	33	at least	at least	not at a	richer	2	single b	54		9	2
4	0.668334	Zambia	Early	Non-compliant	Non-compliant	urban	High illiteracy	Low non-exposure	25-34	Higher education	4 to 6	2024-01-02	exposed	Rich	2024-01-03	Optimal	Early	Facility	Higher education	Jointly with partner	Currently married	>=18 year	yes	yes	yes		male	male	no	Facility	ZM7	668334	31	30-34	higher	other tr	4	1	36	less tha	at least	at least	richest	1	single b			9	1
4	0.197886	Gambia	Late	Non-compliant	Non-compliant	urban	High illiteracy	Low non-exposure	25-34	Higher education	>6	2024-01-02	exposed	Rich	2024-01-03	Optimal	Late	Facility	Higher education	Others	Never married		yes	no	yes	<90 days	female	female	no	Facility	GM7	197886	27	25-29	secondar	vodoun	10	1	47	less tha	at least	at least	richest	2	single b	36		9	2
4	1.27462	Guinea	Early	Non-compliant	Non-compliant	rural	High illiteracy	Low non-exposure	25-34	No formal education	>6	>2	not exposed	Rich	>3	Optimal	Early	Home	No formal education	Others	Currently married	<18 years	no	no	yes	>=90 days	male	male	no	home	GN7	1274624	30	30-34	no educa	vodoun	8	3	77	not at a	less tha	not at a	richer	5	single b	44			5
4	0.893503	Rwanda	Early	Non-compliant	Non-compliant	rural	High illiteracy	Low non-exposure	25-34	Higher education	4 to 6	2024-01-02	not exposed	Poor	2024-01-03	Optimal	Early	Facility	Primary education	Others	Currently married	>=18 year	yes	yes	yes	<90 days	male	male	no	Facility	RW7	893503	28	25-29	secondar	vodoun	4	2	26	not at a	less tha	not at a	poorer	2	single b	55		9	2
4	1.64567	Benin	Late	Non-compliant	Non-compliant	rural	High illiteracy	Low non-exposure	35-49	No formal education	>6	2024-01-02	exposed	Poor	>3	suboptimal	Late	Home	No formal education	Others	Currently married	>=18 year	no	no	yes	<90 days	male	female	no	home	BJ7	1645669	36	35-39	no educa	islam	11	2	43	not at a	at least	at least	poorer	10	2nd of m	31		9	10
4	0.791344	Liberia	Early	Non-compliant	Non-compliant	rural	High illiteracy	Low non-exposure	35-49	No formal education	1 to 3	2024-01-02	not exposed	Poor	>3	Optimal	Early	Facility	Higher education	Others	Formerly married	>=18 year	yes	no	yes	>=90 days	female	female	no	Facility	LB7	791344	39	35-39	no educa	vodoun	3	1	39	not at a	not at a	not at a	poorer	5	single b	56		10	5
4	1.27462	Guinea	Late	Non-compliant	Non-compliant	rural	High illiteracy	Low non-exposure	25-34	No formal education	>6	>2	not exposed	Poor	>3	suboptimal	Late	Home	No formal education	Women alone	Currently married	>=18 year	no	no	yes	>=90 days	male	female	no	home	GN7	1274624	33	30-34	no educa	vodoun	11	4	43	not at a	less tha	not at a	poorest	7	single b	22			7
4	0.791344	Liberia	Early	Compliant	Compliant	rural	High illiteracy	Low non-exposure	35-49	No formal education	>6	2024-01-02	not exposed	Middle	>3	Optimal	Early	Facility	Higher education	Jointly with partner	Currently married	<18 years	yes	no	yes	>=90 days	male	male	yes	Facility	LB7	791344	41	40-44	no educa	vodoun	8	1	50	not at a	less tha	not at a	middle	7	single b	95		9	7
4	0.565665	Nigeria	Late	Non-compliant	Non-compliant	urban	High illiteracy	Low non-exposure	35-49	Higher education	4 to 6	0	exposed	Rich	>3	Optimal	Early	Facility	Higher education	Others	Currently married	>=18 year	yes	no	yes	<90 days	male	male	no	Facility	NG7	565665	40	40-44	higher	other tr	4	0	54	not at a	less tha	at least	richest	6	single b	81		9	6
4	1.64567	Benin	Late	Non-compliant	Non-compliant	rural	High illiteracy	Low non-exposure	15-24	No formal education	>6	>2	exposed	Poor	2024-01-03	suboptimal	Early	Home	No formal education	Others	Currently married	<18 years	yes	no	yes	>=90 days	male	female	no	home	BJ7	1645669	22	20-24	no educa	no relig	17	7	35	not at a	at least	not at a	poorest	2	single b	32		9	2
4	0.668334	Zambia	Early	Non-compliant	Non-compliant	urban	High illiteracy	Low non-exposure	25-34	Higher education	>6	2024-01-02	exposed	Rich	2024-01-03	Optimal	Early	Facility	Higher education	Jointly with partner	Currently married	>=18 year	yes	no	yes	>=90 days	male	female	no	Facility	ZM7	668334	31	30-34	higher	vodoun	7	1	38	less tha	not at a	almost e	richest	2	single b	118		9	2
4	1.27462	Guinea	Early	Non-compliant	Non-compliant	rural	High illiteracy	Low non-exposure	15-24	No formal education	1 to 3	0	exposed	Middle	2024-01-03	suboptimal	Early	Home	Higher education	Others	Currently married	<18 years	no	no	yes	>=90 days	male	female	no	home	GN7	1274624	18	15-19	no educa	vodoun	2	0	35	not at a	at least	at least	middle	2	single b	29			2
4	5.65255	Senegal	Early	Non-compliant	Non-compliant	urban	High illiteracy	Low non-exposure	25-34	Higher education	4 to 6	2024-01-02	exposed	Rich	2024-01-03	Optimal	Early	Facility	Higher education	Others	Currently married	>=18 year	yes		yes		male	male	no	Facility	SN7	5652551	34	30-34	higher	vodoun	4	1	37	at least	not at a	not at a	richest	1	single b			9	1
4	1.27462	Guinea	Late	Non-compliant	Non-compliant	rural	High illiteracy	Low non-exposure	15-24	No formal education	1 to 3	2024-01-02	exposed	Poor	2024-01-03	Optimal	Early	Facility	Higher education	Others	Currently married	>=18 year	yes	no	yes	<90 days	male	male	no	Facility	GN7	1274624	23	20-24	no educa	vodoun	3	1	31	not at a	at least	less tha	poorer	1	single b				1
4	0.197886	Gambia	Late	Non-compliant	Non-compliant	urban	High illiteracy	Low non-exposure	35-49	Higher education	>6	>2	exposed	Rich	>3	suboptimal	Late	Facility	Higher education	Jointly with partner	Currently married	>=18 year	yes	yes	yes	>=90 days	male	male	no	Facility	GM7	197886	35	35-39	secondar	vodoun	23	5	43	less tha	at least	at least	richest	5	single b	26		9	5
4	0.874752	Mauritania	Early	Non-compliant	Non-compliant	urban	High illiteracy	Low non-exposure	25-34	Primary education	>6	>2	not exposed	Middle	>3	Optimal	Early	Facility	No formal education	Jointly with partner	Currently married	>=18 year	no	no	yes	<90 days	male	male	no	Facility	MR7	874752	32	30-34	primary		7	3	42	not at a	less tha	not at a	middle	5	single b	35		9	5
4	1.64567	Benin	Late	Non-compliant	Non-compliant	rural	High illiteracy	Low non-exposure	25-34	No formal education	>6	>2	not exposed	Poor	>3	suboptimal	Late	Facility	No formal education	Others	Currently married	<18 years	yes	no	yes	>=90 days	male	female	no	Facility	BJ7	1645669	30	30-34	no educa	islam	11	4	40	not at a	less tha	not at a	poorer	4	single b	27		9	4
4	5.65255	Senegal	Early	Non-compliant	Non-compliant	urban	High illiteracy	Low non-exposure	25-34	Higher education	4 to 6	2024-01-02	exposed	Rich	2024-01-03	Optimal	Early	Facility	Higher education	Jointly with partner	Currently married	>=18 year	yes		yes	>=90 days	male	female	no	Facility	SN7	5652551	27	25-29	secondar	other tr	4	1	36	at least	not at a	at least	richest	1	single b			9	1
4	0.597055	Mali	Late	Non-compliant	Non-compliant	rural	High illiteracy	Low non-exposure	15-24	No formal education	1 to 3	2024-01-02	not exposed	Middle	2024-01-03	Optimal	Late	Facility	Primary education	Others	Currently married	>=18 year	no	no	yes	<90 days	male	male	yes	Facility	ML7	597055	24	20-24	no educa	vodoun	3	1	33	not at a	not at a	not at a	middle	1	single b			9	1
4	0.791344	Liberia	Late	Non-compliant	Non-compliant	rural	High illiteracy	Low non-exposure	15-24	Higher education	>6	>2	not exposed	Rich	2024-01-03	Optimal	Early	Facility	Higher education	Others	Never married		no	no	yes	<90 days	male	male	no	Facility	LB7	791344	17	15-19	secondar	vodoun	10	3	46	not at a	not at a	not at a	richer	1	single b			9	1
4	0.699189	Madagascar	Early	Non-compliant	Non-compliant	urban	High illiteracy	Low non-exposure	35-49	Primary education	4 to 6	2024-01-02	exposed	Rich	>3	Optimal	Early	Facility	Primary education	Women alone	Currently married	>=18 year	yes	no	yes	<90 days	female	female	no	Facility	MD7	699189	40	40-44	primary	vodoun	6	1	39	less tha	at least	at least	richer	4	single b	41		9	4
4	0.699189	Madagascar	Early	Compliant	Compliant	urban	High illiteracy	Low non-exposure	25-34	Higher education	4 to 6	2024-01-02	exposed	Rich	>3	suboptimal	Early	Home	Higher education	Women alone	Currently married	>=18 year	yes	yes	yes	<90 days	male	female	yes	home	MD7	699189	33	30-34	secondar	other pr	6	2	40	at least	at least	at least	richest	4	single b	24		9	4
4	0.565665	Nigeria	Early	Non-compliant	Non-compliant	urban	High illiteracy	Low non-exposure	15-24	Higher education	1 to 3	2024-01-02	exposed	Rich	2024-01-03	Optimal	Early	Facility	Higher education	Others	Currently married	>=18 year	yes	no	yes	>=90 days	female	male	no	Facility	NG7	565665	22	20-24	secondar	other tr	3	1	48	not at a	at least	at least	richer	1	single b			9	1
4	0.949334	Tanzania	Early	Non-compliant	Non-compliant	rural	High illiteracy	Low non-exposure	15-24	Primary education	>6	2024-01-02	not exposed	Poor	2024-01-03	Optimal	Early	Facility	Higher education	Others	Never married		yes	no	no		female	female	no	Facility	TZ8	949334	17	15-19	primary		8	2	47	less tha	less tha	less tha	poorest	1	single b			9	1
4	0.197886	Gambia	Late	Non-compliant	Non-compliant	urban	High illiteracy	Low non-exposure	25-34	Higher education	1 to 3	2024-01-02	exposed	Middle	2024-01-03	Optimal	Late	Facility	No formal education	Others	Currently married	>=18 year	yes	no	yes		male	male	no	Facility	GM7	197886	28	25-29	secondar	vodoun	3	1	40	not at a	not at a	at least	middle	1	single b			9	1
4	0.597055	Mali	Early	Non-compliant	Non-compliant	rural	High illiteracy	Low non-exposure	25-34	No formal education	1 to 3	2024-01-02	not exposed	Rich	>3	Optimal	Early	Facility	No formal education	Others	Currently married	>=18 year	yes	no	yes	<90 days	female	female	no	Facility	ML7	597055	30	30-34	no educa	vodoun	2	1	30	not at a	less tha	less tha	richest	4	single b	54		9	4
4	0.597055	Mali	Late	Non-compliant	Non-compliant	rural	High illiteracy	Low non-exposure	25-34	Primary education	>6	>2	not exposed	Middle	>3	Optimal	Late	Facility	No formal education	Others	Currently married	>=18 year	no	no	yes		male	female	no	Facility	ML7	597055	34	30-34	primary	vodoun	9	3	50	not at a	less tha	not at a	middle	5	single b	33		9	5
4	0.791344	Liberia	Late	Non-compliant	Non-compliant	rural	High illiteracy	Low non-exposure	15-24	Higher education	4 to 6	>2	not exposed	Poor	2024-01-03	suboptimal	Early	Home	Higher education	Women alone	Currently married	<18 years	yes	no	yes	>=90 days	female	male	no	home	LB7	791344	20	20-24	secondar	vodoun	5	3	20	not at a	less tha	not at a	poorer	2	single b	26		9	2
4	0.791344	Liberia	Early	Compliant	Compliant	rural	High illiteracy	Low non-exposure	35-49	No formal education	>6	>2	exposed	Middle	>3	suboptimal	Early	Home	No formal education	Jointly with partner	Currently married	<18 years	no	no	yes	>=90 days	male	male	yes	home	LB7	791344	38	35-39	no educa	vodoun	8	3	58	not at a	at least	not at a	middle	6	single b	26		10	6
4	1.64567	Benin	Early	Non-compliant	Non-compliant	rural	High illiteracy	Low non-exposure	25-34	No formal education	>6	>2	not exposed	Poor	2024-01-03	Optimal	Early	Facility	No formal education	Others	Currently married	<18 years	yes	no	yes	>=90 days	male	male	no	Facility	BJ7	1645669	26	25-29	no educa	islam	40	10	78	not at a	less tha	not at a	poorest	3	single b	42		9	3
4	0.319839	Sierra Leone	Late	Non-compliant	Non-compliant	rural	High illiteracy	Low non-exposure	15-24	No formal education	>6	2024-01-02	not exposed	Poor	2024-01-03	Optimal	Late	Home	Primary education	Others	Currently married	>=18 year	yes	no	yes	<90 days	male	male	no	home	SL7	319839	21	20-24	no educa	other tr	8	2	74	not at a	less tha	not at a	poorest	1	single b			9	1
4	0.319839	Sierra Leone	Early	Compliant	Compliant	rural	High illiteracy	Low non-exposure	35-49	No formal education	>6	2024-01-02	not exposed	Poor	>3	Optimal	Early	Home	No formal education	Others	Currently married	>=18 year	yes	no	yes	>=90 days	male	male	no	home	SL7	319839	36	35-39	no educa	other tr	7	1	47	not at a	not at a	not at a	poorest	7	single b	53		9	7
4	0.319839	Sierra Leone	Late	Non-compliant	Non-compliant	rural	High illiteracy	Low non-exposure	25-34	No formal education	4 to 6	2024-01-02	not exposed	Poor	2024-01-03	Optimal	Early	Home	No formal education	Others	Currently married	<18 years	yes	no	yes	<90 days	male	male	no	home	SL7	319839	26	25-29	no educa	other tr	6	2	40	not at a	not at a	not at a	poorest	3	single b	48		9	3
4	5.65255	Senegal	Early	Non-compliant	Non-compliant	urban	High illiteracy	Low non-exposure	35-49	Primary education	>6	2024-01-02	exposed	Rich	2024-01-03	Optimal	Early	Facility	Primary education	Others	Currently married	>=18 year	yes		yes	>=90 days	female	male	no	Facility	SN7	5652551	38	35-39	primary	vodoun	10	2	89	not at a	less tha	at least	richest	3	single b	57		9	3
4	5.65255	Senegal	Early	Non-compliant	Non-compliant	urban	High illiteracy	Low non-exposure	35-49	Primary education	>6	2024-01-02	exposed	Rich	2024-01-03	Optimal	Early	Facility	Primary education	Others	Currently married	>=18 year	yes		yes	>=90 days	female	male	no	Facility	SN7	5652551	35	35-39	primary	vodoun	10	2	89	less tha	not at a	at least	richest	1	single b			9	1
4	0.197886	Gambia	Early	Non-compliant	Non-compliant	urban	High illiteracy	Low non-exposure	35-49	No formal education	>6	2024-01-02	exposed	Rich	>3	Optimal	Early	Facility	No formal education	Others	Currently married	<18 years	yes	no	yes	<90 days	male	female	no	Facility	GM7	197886	40	40-44	no educa	vodoun	20	2	70	not at a	not at a	at least	richest	8	single b	75		9	8
4	0.197886	Gambia	Late	Non-compliant	Non-compliant	urban	High illiteracy	Low non-exposure	25-34	Higher education	>6	2024-01-02	exposed	Rich	2024-01-03	suboptimal	Early	Facility	Higher education	Others	Currently married	>=18 year	yes	no	yes	>=90 days	male	female	yes	Facility	GM7	197886	28	25-29	secondar	vodoun	7	1	40	less tha	not at a	at least	richer	2	single b	27		8	2
4	0.565665	Nigeria	Late	Non-compliant	Non-compliant	urban	High illiteracy	Low non-exposure	25-34	Higher education	4 to 6	2024-01-02	exposed	Middle	2024-01-03	Optimal	Early	Home	Higher education	Jointly with partner	Currently married	<18 years	yes	no	yes	<90 days	male	male	no	home	NG7	565665	27	25-29	secondar	other tr	5	2	46	not at a	less tha	at least	middle	2	single b	47		9	2
4	0.841077	Kenya	Early	Non-compliant	Non-compliant	urban	High illiteracy	Low non-exposure	15-24	Higher education	1 to 3	2024-01-02	not exposed	Rich	2024-01-03	Optimal	Early	Facility	Higher education	Women alone	Currently married	>=18 year	yes		yes	<90 days	female	female	no	Facility	KE8	841077	23	20-24	secondar	other tr	2	1	24	not at a	not at a	not at a	richer	1	single b			9	1
4	1.64567	Benin	Early	Non-compliant	Non-compliant	rural	High illiteracy	Low non-exposure	25-34	No formal education	>6	>2	not exposed	Poor	2024-01-03	Optimal	Early	Facility	No formal education	Others	Currently married	<18 years	yes	no	yes		male	male	no	Facility	BJ7	1645669	29	25-29	no educa	islam	40	10	78	not at a	less tha	not at a	poorest	3	single b	36		9	3
4	0.197886	Gambia	Early	Non-compliant	Non-compliant	urban	High illiteracy	Low non-exposure	35-49	Higher education	>6	>2	exposed	Rich	2024-01-03	Optimal	Early	Facility	Higher education	Jointly with partner	Currently married	>=18 year	yes	no	yes	>=90 days	male	female	no	Facility	GM7	197886	39	35-39	secondar	vodoun	23	5	43	less tha	at least	at least	richest	3	single b	171		9	3
4	1.64567	Benin	Late	Non-compliant	Non-compliant	rural	High illiteracy	Low non-exposure	15-24	No formal education	>6	>2	not exposed	Poor	2024-01-03	Optimal	Late	Facility	Higher education	Others	Never married		yes	no	yes	>=90 days	male	female	no	Facility	BJ7	1645669	20	20-24	no educa	catholic	19	7	33	not at a	not at a	not at a	poorest	1	single b			9	1
4	0.841077	Kenya	Late	Non-compliant	Non-compliant	urban	High illiteracy	Low non-exposure	35-49	Primary education	1 to 3	2024-01-02	exposed	Rich	>3	Optimal	Early	Facility	Higher education	Others	Currently married	<18 years	no		yes	>=90 days	male	male	no	Facility	KE8	841077	35	35-39	primary	other	3	1	34	not at a	at least	at least	richer	4	single b	138		9	4
4	0.791344	Liberia	Late	Non-compliant	Non-compliant	rural	High illiteracy	Low non-exposure	35-49	Primary education	>6	2024-01-02	not exposed	Middle	>3	Optimal	Early	Facility	Primary education	Others	Currently married	>=18 year	no	no	yes		male	female	no	Facility	LB7	791344	38	35-39	primary	vodoun	7	1	41	not at a	not at a	not at a	middle	8	single b	39		9	8
4	1.64567	Benin	Late	Non-compliant	Non-compliant	rural	High illiteracy	Low non-exposure	25-34	No formal education	>6	>2	exposed	Poor	>3	Optimal	Late	Home	No formal education	Women alone	Currently married	<18 years	yes	no	yes	<90 days	male	male	no	home	BJ7	1645669	28	25-29	no educa	islam	13	4	32	not at a	at least	not at a	poorest	5	single b	40		9	5
4	0.319839	Sierra Leone	Late	Non-compliant	Non-compliant	rural	High illiteracy	Low non-exposure	35-49	Primary education	4 to 6	2024-01-02	exposed	Poor	>3	Optimal	Early	Home	No formal education	Others	Currently married	>=18 year	yes	no	yes	<90 days	male	male	no	home	SL7	319839	37	35-39	primary	other tr	6	1	58	not at a	at least	not at a	poorer	5	single b	55		9	5
4	0.668334	Zambia	Late	Non-compliant	Non-compliant	urban	High illiteracy	Low non-exposure	25-34	Higher education	4 to 6	2024-01-02	exposed	Rich	2024-01-03	suboptimal	Early	Facility	Higher education	Women alone	Currently married	>=18 year	no	no	yes	>=90 days	male	male	no	Facility	ZM7	668334	26	25-29	secondar	other tr	6	1	37	not at a	less tha	almost e	richest	3	single b	12		9	3
4	0.893503	Rwanda	Early	Non-compliant	Non-compliant	rural	High illiteracy	Low non-exposure	35-49	Primary education	4 to 6	2024-01-02	not exposed	Poor	>3	Optimal	Early	Facility	Primary education	Others	Currently married	>=18 year	yes	yes	yes	<90 days	male	male	yes	Facility	RW7	893503	38	35-39	primary	other tr	6	1	42	not at a	not at a	not at a	poorest	4	single b	76		9	4
4	0.791344	Liberia	Early	Non-compliant	Non-compliant	rural	High illiteracy	Low non-exposure	25-34	No formal education	4 to 6	2024-01-02	not exposed	Middle	>3	Optimal	Early	Home	Primary education	Others	Currently married	<18 years	no	no	yes	>=90 days	female	male	no	home	LB7	791344	27	25-29	no educa	vodoun	5	2	27	not at a	less tha	not at a	middle	4	single b	46		9	4
4	0.319839	Sierra Leone	Early	Non-compliant	Non-compliant	rural	High illiteracy	Low non-exposure	15-24	No formal education	4 to 6	0	not exposed	Poor	2024-01-03	Optimal	Early	Facility	Primary education	Others	Currently married	<18 years	yes	no	no		male	male	no	Facility	SL7	319839	23	20-24	no educa	other tr	6	0	29	not at a	not at a	not at a	poorest	2	single b	33		9	2
4	1.64567	Benin	Early	Non-compliant	Non-compliant	rural	High illiteracy	Low non-exposure	15-24	No formal education	4 to 6	2024-01-02	exposed	Poor	2024-01-03	suboptimal	Early	Facility	No formal education	Jointly with partner	Currently married	<18 years	yes	no	yes	<90 days	male	female	no	Facility	BJ7	1645669	20	20-24	no educa	catholic	4	2	23	not at a	at least	not at a	poorest	2	single b	30		9	2
4	0.699189	Madagascar	Late	Non-compliant	Non-compliant	urban	High illiteracy	Low non-exposure	15-24	Higher education	>6	2024-01-02	exposed	Rich	2024-01-03	Optimal	Early	Home	Higher education	Women alone	Currently married	<18 years	yes	no	no		male	male	no	home	MD7	699189	19	15-19	secondar	other tr	7	1	75	not at a	at least	at least	richest	1	single b			9	1
4	0.597055	Mali	Late	Non-compliant	Non-compliant	rural	High illiteracy	Low non-exposure	35-49	No formal education	1 to 3	2024-01-02	not exposed	Rich	2024-01-03	suboptimal	Late	Facility	No formal education	Others	Currently married	>=18 year	no	no	yes		female	male	no	Facility	ML7	597055	35	35-39	no educa	vodoun	3	2	35	not at a	less tha	not at a	richer	2	single b	31		9	2
4	1.27462	Guinea	Late	Non-compliant	Non-compliant	rural	High illiteracy	Low non-exposure	35-49	No formal education	>6	2024-01-02	exposed	Poor	>3	Optimal	Early	Facility	No formal education	Women alone	Currently married	>=18 year	no	no	yes	>=90 days	male	male	no	Facility	GN7	1274624	42	40-44	no educa	vodoun	9	1	52	not at a	at least	not at a	poorest	5	single b	51			5
4	1.64567	Benin	Late	Non-compliant	Non-compliant	rural	High illiteracy	Low non-exposure	35-49	No formal education	>6	2024-01-02	not exposed	Poor	>3	Optimal	Late	Facility	No formal education	Others	Currently married	<18 years	yes	no	yes	<90 days	male	male	no	Facility	BJ7	1645669	41	40-44	no educa	islam	10	2	42	not at a	not at a	not at a	poorest	9	single b	34		9	9
4	0.841077	Kenya	Late	Non-compliant	Non-compliant	urban	High illiteracy	Low non-exposure	25-34	Primary education	4 to 6	2024-01-02	not exposed	Poor	>3	Optimal	Late	Facility	Higher education	Others	Currently married	>=18 year	no		yes	>=90 days	male	female	no	Facility	KE8	841077	29	25-29	primary	other	6	2	48	not at a	not at a	not at a	poorer	4	single b	57		10	4
4	0.197886	Gambia	Early	Non-compliant	Non-compliant	urban	High illiteracy	Low non-exposure	35-49	No formal education	>6	2024-01-02	not exposed	Rich	>3	Optimal	Early	Facility	No formal education	Others	Currently married	<18 years	no	no	yes		male	male	yes	Facility	GM7	197886	47	45-49	no educa	vodoun	20	2	70	not at a	not at a	less tha	richest	8	single b	73		9	8
4	0.949334	Tanzania	Early	Non-compliant	Non-compliant	rural	High illiteracy	Low non-exposure	25-34	No formal education	4 to 6	2024-01-02	not exposed	Poor	>3	Optimal	Early	Facility	Primary education	Jointly with partner	Currently married	<18 years	yes	no	no		male	male	no	Facility	TZ8	949334	33	30-34	no educa		6	2	39	not at a	not at a	not at a	poorer	4	single b	40		9	4
4	0.949334	Tanzania	Early	Non-compliant	Non-compliant	rural	High illiteracy	Low non-exposure	15-24	Primary education	1 to 3	2024-01-02	not exposed	Poor	2024-01-03	Optimal	Early	Facility	Primary education	Jointly with partner	Currently married	>=18 year	yes	no	no		male	male	no	Facility	TZ8	949334	19	15-19	primary		3	1	25	not at a	not at a	not at a	poorest	2	single b	39		9	2
4	0.791344	Liberia	Early	Non-compliant	Non-compliant	rural	High illiteracy	Low non-exposure	15-24	Primary education	1 to 3	2024-01-02	not exposed	Poor	2024-01-03	Optimal	Early	Home	Higher education	Women alone	Currently married	<18 years	yes	no	yes	<90 days	male	female	no	home	LB7	791344	23	20-24	primary	vodoun	3	1	28	not at a	not at a	not at a	poorer	1	single b			9	1
4	0.565665	Nigeria	Early	Non-compliant	Non-compliant	urban	High illiteracy	Low non-exposure	25-34	Higher education	1 to 3	2024-01-02	exposed	Rich	2024-01-03	Optimal	Early	Facility	Higher education	Others	Currently married	>=18 year	yes	yes	yes	>=90 days	male	female	yes	Facility	NG7	565665	30	30-34	higher	other tr	3	1	46	not at a	at least	at least	richest	1	single b			9	1
4	1.27462	Guinea	Late	Non-compliant	Non-compliant	rural	High illiteracy	Low non-exposure	25-34	No formal education	>6	>2	exposed	Poor	2024-01-03	Optimal	Early	Facility	Higher education	Others	Currently married	>=18 year	no	no	yes	>=90 days	male	male	no	Facility	GN7	1274624	25	25-29	no educa	vodoun	11	5	65	not at a	at least	not at a	poorest	2	single b	53			2
4	1.64567	Benin	Early	Non-compliant	Non-compliant	rural	High illiteracy	Low non-exposure	25-34	No formal education	>6	>2	not exposed	Poor	>3	Optimal	Early	Facility	No formal education	Others	Currently married	<18 years	yes	no	yes	>=90 days	male	female	no	Facility	BJ7	1645669	29	25-29	no educa	other tr	19	7	33	not at a	not at a	not at a	poorest	7	single b	36		9	7
4	1.64567	Benin	Late	Non-compliant	Non-compliant	rural	High illiteracy	Low non-exposure	15-24	No formal education	>6	>2	exposed	Poor	2024-01-03	Optimal	Late	Facility	No formal education	Women alone	Currently married	>=18 year	yes	no	yes	>=90 days	male	female	no	Facility	BJ7	1645669	21	20-24	no educa	no relig	17	7	35	not at a	at least	not at a	poorest	1	single b			9	1
4	0.319839	Sierra Leone	Late	Non-compliant	Non-compliant	rural	High illiteracy	Low non-exposure	15-24	No formal education	>6	2024-01-02	not exposed	Poor	2024-01-03	Optimal	Late	Facility	No formal education	Others	Currently married	>=18 year	yes	no	yes	<90 days	male	female	no	Facility	SL7	319839	23	20-24	no educa	other tr	7	2	27	not at a	not at a	not at a	poorer	1	single b			9	1
4	0.197886	Gambia	Early	Non-compliant	Non-compliant	urban	High illiteracy	Low non-exposure	35-49	Primary education	>6	>2	exposed	Rich	>3	Optimal	Early	Facility	Higher education	Women alone	Currently married	>=18 year	yes	no	yes	>=90 days	male	male	no	Facility	GM7	197886	39	35-39	primary	vodoun	15	3	78	not at a	at least	less tha	richer	5	single b	46		9	5
4	0.565665	Nigeria	Early	Compliant	Compliant	urban	High illiteracy	Low non-exposure	35-49	Higher education	>6	2024-01-02	exposed	Rich	>3	Optimal	Early	Facility	Higher education	Others	Currently married	>=18 year	yes	no	yes	>=90 days	male	female	no	Facility	NG7	565665	38	35-39	higher	other tr	10	2	54	less tha	at least	at least	richest	6	single b	42		9	6
4	1.64567	Benin	Early	Non-compliant	Non-compliant	rural	High illiteracy	Low non-exposure	25-34	No formal education	>6	>2	not exposed	Poor	2024-01-03	Optimal	Early	Facility	No formal education	Others	Currently married	<18 years	yes	no	yes	>=90 days	male	male	no	Facility	BJ7	1645669	27	25-29	no educa	islam	40	10	78	not at a	not at a	not at a	poorest	3	single b	41		9	3
4	0.668334	Zambia	Late	Non-compliant	Non-compliant	urban	High illiteracy	Low non-exposure	35-49	Primary education	4 to 6	0	exposed	Rich	>3	suboptimal	Early	Facility	Higher education	Jointly with partner	Currently married	<18 years	yes	no	yes		male	male	no	Facility	ZM7	668334	37	35-39	primary	other tr	5	0	62	not at a	almost e	almost e	richest	6	single b	25		9	6
4	0.319839	Sierra Leone	Late	Non-compliant	Non-compliant	rural	High illiteracy	Low non-exposure	25-34	No formal education	>6	2024-01-02	not exposed	Poor	2024-01-03	Optimal	Late	Home	No formal education	Others	Currently married	>=18 year	yes	no	yes	<90 days	male	male	no	home	SL7	319839	28	25-29	no educa	other tr	7	2	27	not at a	not at a	not at a	poorer	2	single b	49		9	2
4	0.319839	Sierra Leone	Late	Non-compliant	Non-compliant	rural	High illiteracy	Low non-exposure	25-34	No formal education	4 to 6	>2	not exposed	Poor	>3	suboptimal	Early	Facility	No formal education	Others	Currently married	<18 years	yes	no	yes	<90 days	female	female	no	Facility	SL7	319839	28	25-29	no educa	other tr	6	4	28	not at a	not at a	not at a	poorest	5	2nd of m	27		9	5
4	0.668334	Zambia	Late	Non-compliant	Non-compliant	urban	High illiteracy	Low non-exposure	15-24	Higher education	4 to 6	0	exposed	Rich	2024-01-03	Optimal	Early	Facility	Higher education	Others	Never married		no	no	yes	>=90 days	male	female	no	Facility	ZM7	668334	22	20-24	secondar	vodoun	6	0	51	not at a	almost e	almost e	richest	1	single b			9	1
4	0.874752	Mauritania	Early	Non-compliant	Non-compliant	urban	High illiteracy	Low non-exposure	25-34	Primary education	>6	>2	not exposed	Rich	2024-01-03	Optimal	Early	Facility	Higher education	Others	Formerly married	<18 years	no	no	yes	<90 days	female	male	no	Facility	MR7	874752	26	25-29	primary		12	3	54	not at a	not at a	not at a	richer	2	single b	61		9	2
4	0.791344	Liberia	Early	Non-compliant	Non-compliant	rural	High illiteracy	Low non-exposure	25-34	Higher education	>6	2024-01-02	exposed	Middle	2024-01-03	Optimal	Early	Facility	Higher education	Jointly with partner	Currently married	>=18 year	yes	no	yes	>=90 days	male	male	no	Facility	LB7	791344	29	25-29	secondar	vodoun	8	2	32	not at a	at least	not at a	middle	2	single b	98		10	2
4	0.791344	Liberia	Early	Non-compliant	Non-compliant	rural	High illiteracy	Low non-exposure	25-34	No formal education	4 to 6	2024-01-02	not exposed	Poor	>3	suboptimal	Early	Home	Higher education	Others	Formerly married	<18 years	no	no	yes	<90 days	female	male	yes	home	LB7	791344	28	25-29	no educa	vodoun	4	2	28	not at a	not at a	not at a	poorest	5	single b	29		9	5
4	0.791344	Liberia	Late	Non-compliant	Non-compliant	rural	High illiteracy	Low non-exposure	25-34	Higher education	>6	2024-01-02	not exposed	Poor	2024-01-03	Optimal	Late	Home	Higher education	Others	Currently married	>=18 year	no	no	yes	>=90 days	female	female	no	home	LB7	791344	27	25-29	secondar	vodoun	7	2	28	not at a	less tha	not at a	poorer	3	single b	33		9	3
4	0.197886	Gambia	Early	Non-compliant	Non-compliant	urban	High illiteracy	Low non-exposure	25-34	Higher education	>6	2024-01-02	exposed	Rich	2024-01-03	Optimal	Early	Facility	Higher education	Others	Never married		no	no	yes	<90 days	male	male	no	Facility	GM7	197886	25	25-29	secondar	vodoun	7	1	55	not at a	less tha	at least	richer	1	single b			9	1
4	1.27462	Guinea	Early	Non-compliant	Non-compliant	rural	High illiteracy	Low non-exposure	25-34	No formal education	>6	2024-01-02	exposed	Middle	2024-01-03	Optimal	Early	Home	No formal education	Jointly with partner	Currently married	>=18 year	no	no	yes	>=90 days	male	male	yes	home	GN7	1274624	29	25-29	no educa	vodoun	8	1	52	not at a	at least	not at a	middle	3	single b	38			3
4	0.893503	Rwanda	Late	Non-compliant	Non-compliant	rural	High illiteracy	Low non-exposure	25-34	Primary education	4 to 6	2024-01-02	not exposed	Poor	2024-01-03	Optimal	Late	Facility	Primary education	Women alone	Currently married	>=18 year	yes	yes	yes	<90 days	female	male	no	Facility	RW7	893503	32	30-34	primary	vodoun	4	2	32	not at a	not at a	not at a	poorer	2	single b	35		9	2
4	0.791344	Liberia	Early	Non-compliant	Non-compliant	rural	High illiteracy	Low non-exposure	35-49	No formal education	4 to 6	0	not exposed	Middle	>3	Optimal	Early	Facility	Primary education	Jointly with partner	Currently married	<18 years	yes	no	yes	>=90 days	male	male	yes	Facility	LB7	791344	41	40-44	no educa	vodoun	6	0	40	not at a	less tha	not at a	middle	5	2nd of m	165		10	5
4	1.64567	Benin	Late	Non-compliant	Non-compliant	rural	High illiteracy	Low non-exposure	25-34	No formal education	>6	>2	not exposed	Poor	2024-01-03	suboptimal	Late	Facility	No formal education	Others	Currently married	>=18 year	yes	no	yes	>=90 days	male	female	no	Facility	BJ7	1645669	28	25-29	no educa	islam	11	4	40	not at a	less tha	not at a	poorer	3	single b	28		9	3
4	1.64567	Benin	Early	Non-compliant	Non-compliant	rural	High illiteracy	Low non-exposure	35-49	No formal education	4 to 6	2024-01-02	exposed	Poor	>3	suboptimal	Early	Facility	No formal education	Jointly with partner	Currently married	<18 years	yes	no	yes	<90 days	male	female	yes	Facility	BJ7	1645669	38	35-39	no educa	islam	6	2	53	not at a	at least	at least	poorest	9	single b	26		9	9
4	0.893503	Rwanda	Early	Non-compliant	Non-compliant	rural	High illiteracy	Low non-exposure	35-49	Primary education	4 to 6	2024-01-02	exposed	Middle	2024-01-03	Optimal	Early	Facility	Primary education	Women alone	Currently married	>=18 year	yes	yes	yes	>=90 days	male	female	no	Facility	RW7	893503	36	35-39	primary	other tr	5	1	65	not at a	at least	not at a	middle	1	single b			9	1
4	0.319839	Sierra Leone	Early	Non-compliant	Non-compliant	rural	High illiteracy	Low non-exposure	15-24	No formal education	1 to 3	2024-01-02	not exposed	Poor	2024-01-03	suboptimal	Early	Facility	Higher education	Jointly with partner	Currently married	<18 years	yes	no	yes	<90 days	male	male	no	Facility	SL7	319839	21	20-24	no educa	other tr	3	1	59	not at a	not at a	not at a	poorest	2	single b	20		9	2
4	0.565665	Nigeria	Late	Non-compliant	Non-compliant	urban	High illiteracy	Low non-exposure	25-34	Higher education	4 to 6	>2	exposed	Rich	>3	suboptimal	Late	Facility	Primary education	Others	Currently married	>=18 year	yes	no	yes	>=90 days	male	female	no	Facility	NG7	565665	30	30-34	secondar	other tr	6	3	36	not at a	at least	at least	richer	4	single b	31		9	4
4	0.565665	Nigeria	Late	Non-compliant	Non-compliant	urban	High illiteracy	Low non-exposure	35-49	Higher education	>6	2024-01-02	exposed	Rich	>3	suboptimal	Late	Facility	Higher education	Jointly with partner	Currently married	>=18 year	yes	no	yes	<90 days	male	male	no	Facility	NG7	565665	38	35-39	higher	other tr	9	2	41	less tha	at least	at least	richest	6	single b	24		9	6
4	0.597055	Mali	Early	Non-compliant	Non-compliant	rural	High illiteracy	Low non-exposure	25-34	No formal education	4 to 6	2024-01-02	exposed	Rich	>3	suboptimal	Early	Facility	No formal education	Others	Currently married	>=18 year	yes	no	yes	<90 days	female	male	no	Facility	ML7	597055	30	30-34	no educa	vodoun	4	2	30	not at a	less tha	at least	richest	4	single b	26		9	4
4	1.64567	Benin	Late	Non-compliant	Non-compliant	rural	High illiteracy	Low non-exposure	25-34	No formal education	>6	>2	not exposed	Poor	2024-01-03	suboptimal	Late	Home	No formal education	Others	Currently married	<18 years	yes	no	no		male	female	no	home	BJ7	1645669	30	30-34	no educa	islam	13	5	37	not at a	not at a	not at a	poorest	2	single b	18		9	2
4	0.893503	Rwanda	Late	Non-compliant	Non-compliant	rural	High illiteracy	Low non-exposure	25-34	Primary education	4 to 6	2024-01-02	exposed	Poor	2024-01-03	Optimal	Late	Facility	Primary education	Others	Currently married	<18 years	yes	yes	yes	<90 days	male	female	no	Facility	RW7	893503	31	30-34	primary	vodoun	5	1	40	not at a	at least	not at a	poorer	3	single b	59		9	3
4	0.699189	Madagascar	Late	Non-compliant	Non-compliant	urban	High illiteracy	Low non-exposure	15-24	Higher education	>6	>2	exposed	Rich	2024-01-03	Optimal	Late	Home	Higher education	Others	Never married		yes	no	no		male	male	no	home	MD7	699189	24	20-24	secondar	vodoun	7	3	66	not at a	less tha	at least	richest	1	single b			8	1
4	0.319839	Sierra Leone	Early	Non-compliant	Non-compliant	rural	High illiteracy	Low non-exposure	15-24	No formal education	>6	2024-01-02	not exposed	Poor	2024-01-03	Optimal	Early	Home	No formal education	Others	Currently married	>=18 year	yes	no	no		male	male	no	home	SL7	319839	24	20-24	no educa	other tr	8	2	42	not at a	not at a	not at a	poorer	2	single b	38		9	2
4	0.699189	Madagascar	Early	Non-compliant	Non-compliant	urban	High illiteracy	Low non-exposure	15-24	Primary education	1 to 3	2024-01-02	exposed	Rich	2024-01-03	Optimal	Early	Facility	Primary education	Women alone	Currently married	<18 years	no	no	yes	<90 days	male	male	no	Facility	MD7	699189	19	15-19	primary	vodoun	3	1	37	at least	not at a	at least	richest	1	single b			9	1
4	1.64567	Benin	Late	Non-compliant	Non-compliant	rural	High illiteracy	Low non-exposure	15-24	No formal education	>6	>2	not exposed	Poor	2024-01-03	suboptimal	Late	Facility	Higher education	Others	Currently married	<18 years	no	no	yes	<90 days	male	male	no	Facility	BJ7	1645669	19	15-19	no educa	catholic	18	4	43	not at a	less tha	less tha	poorer	2	single b	27		9	2
4	0.949334	Tanzania	Early	Non-compliant	Non-compliant	rural	High illiteracy	Low non-exposure	25-34	Primary education	4 to 6	2024-01-02	not exposed	Rich	2024-01-03	Optimal	Early	Facility	Primary education	Jointly with partner	Currently married	<18 years	yes	no	yes	<90 days	male	female	no	Facility	TZ8	949334	25	25-29	primary		6	2	30	not at a	less tha	less tha	richer	3	single b	52		9	3
4	1.27462	Guinea	Late	Non-compliant	Non-compliant	rural	High illiteracy	Low non-exposure	25-34	No formal education	>6	>2	not exposed	Poor	>3	suboptimal	Late	Home	No formal education	Others	Currently married	<18 years	yes	no	no		male	female	no	home	GN7	1274624	32	30-34	no educa	vodoun	11	4	43	not at a	not at a	not at a	poorest	6	single b	27			6
4	0.565665	Nigeria	Early	Compliant	Compliant	urban	High illiteracy	Low non-exposure	35-49	Higher education	4 to 6	2024-01-02	exposed	Rich	>3	Optimal	Early	Facility	Higher education	Jointly with partner	Currently married	>=18 year	yes	no	yes	<90 days	male	male	yes	Facility	NG7	565665	38	35-39	higher	vodoun	6	2	40	not at a	not at a	at least	richest	5	single b	34		9	5
4	0.841077	Kenya	Late	Non-compliant	Non-compliant	urban	High illiteracy	Low non-exposure	15-24	Primary education	4 to 6	2024-01-02	exposed	Middle	2024-01-03	suboptimal	Late	Home	Primary education	Others	Currently married	>=18 year	no		yes	<90 days	male	male	no	home	KE8	841077	24	20-24	primary	celestes	4	2	27	not at a	at least	not at a	middle	2	single b	29		9	2
4	2.80674	Cote d'Ivoire	Late	Non-compliant	Non-compliant	urban	High illiteracy	Low non-exposure	25-34	No formal education	>6	2024-01-02	exposed	Rich	>3	suboptimal	Late	Facility	No formal education	Jointly with partner	Currently married	<18 years	no	no	yes	<90 days	male	female	yes	Facility	CI8	2806745	28	25-29	no educa	vodoun	8	2	61	not at a	not at a	at least	richest	4	single b	27		9	4
4	0.597055	Mali	Late	Non-compliant	Non-compliant	rural	High illiteracy	Low non-exposure	35-49	No formal education	>6	2024-01-02	exposed	Poor	>3	Optimal	Early	Facility	No formal education	Others	Currently married	<18 years	yes	no	yes	<90 days	male	male	no	Facility	ML7	597055	45	45-49	no educa	vodoun	7	1	78	not at a	at least	not at a	poorer	6	single b	69		9	6
4	0.597055	Mali	Late	Non-compliant	Non-compliant	rural	High illiteracy	Low non-exposure	15-24	No formal education	4 to 6	0	not exposed	Middle	2024-01-03	Optimal	Early	Home	Higher education	Others	Never married		yes	no	yes		male	male	no	home	ML7	597055	18	15-19	no educa	vodoun	5	0	73	not at a	not at a	not at a	middle	1	single b			9	1
4	1.27462	Guinea	Early	Non-compliant	Non-compliant	rural	High illiteracy	Low non-exposure	25-34	No formal education	>6	>2	not exposed	Poor	>3	Optimal	Early	Home	No formal education	Jointly with partner	Currently married	>=18 year	no	no	yes	<90 days	male	male	no	home	GN7	1274624	30	30-34	no educa	vodoun	11	5	65	not at a	less tha	not at a	poorest	4	single b	57			4
4	1.64567	Benin	Early	Non-compliant	Non-compliant	rural	High illiteracy	Low non-exposure	15-24	Higher education	>6	>2	not exposed	Poor	2024-01-03	Optimal	Early	Facility	No formal education	Others	Currently married	<18 years	yes	no	yes	>=90 days	male	female	no	Facility	BJ7	1645669	19	15-19	secondar	islam	40	10	78	not at a	less tha	not at a	poorest	1	single b			9	1
4	0.893503	Rwanda	Late	Non-compliant	Non-compliant	rural	High illiteracy	Low non-exposure	35-49	No formal education	>6	>2	exposed	Middle	>3	suboptimal	Early	Facility	Primary education	Women alone	Currently married	>=18 year	yes	yes	yes	>=90 days	male	female	yes	Facility	RW7	893503	36	35-39	no educa	other tr	7	3	34	not at a	at least	not at a	middle	5	single b	27		9	5
4	1.27462	Guinea	Early	Non-compliant	Non-compliant	rural	High illiteracy	Low non-exposure	25-34	No formal education	1 to 3	0	not exposed	Poor	>3	suboptimal	Early	Home	No formal education	Women alone	Currently married	>=18 year	yes	no	yes	>=90 days	female	female	no	home	GN7	1274624	34	30-34	no educa	vodoun	3	0	34	not at a	less tha	not at a	poorer	5	single b	15			5
4	0.699189	Madagascar	Early	Non-compliant	Non-compliant	urban	High illiteracy	Low non-exposure	25-34	Primary education	4 to 6	2024-01-02	not exposed	Rich	2024-01-03	suboptimal	Early	Home	Higher education	Women alone	Currently married	<18 years	yes	no	yes	<90 days	female	female	no	home	MD7	699189	30	30-34	primary	other tr	5	2	30	less tha	less tha	less tha	richer	3	single b	14		9	3
4	1.64567	Benin	Late	Non-compliant	Non-compliant	rural	High illiteracy	Low non-exposure	25-34	No formal education	>6	>2	exposed	Poor	>3	suboptimal	Late	Home	No formal education	Others	Currently married	<18 years	yes	no	yes	<90 days	male	female	no	home	BJ7	1645669	30	30-34	no educa	no relig	17	7	35	not at a	at least	not at a	poorest	4	single b	29		9	4
4	1.64567	Benin	Early	Compliant	Compliant	rural	High illiteracy	Low non-exposure	35-49	No formal education	>6	>2	not exposed	Poor	>3	suboptimal	Early	Facility	No formal education	Others	Currently married	>=18 year	yes	no	yes	>=90 days	male	male	no	Facility	BJ7	1645669	36	35-39	no educa	catholic	40	10	78	not at a	less tha	not at a	poorest	4	single b	22		9	4
4	0.791344	Liberia	Early	Non-compliant	Non-compliant	rural	High illiteracy	Low non-exposure	35-49	No formal education	>6	>2	not exposed	Poor	>3	Optimal	Early	Facility	No formal education	Women alone	Currently married	>=18 year	no	no	yes	>=90 days	female	male	no	Facility	LB7	791344	46	45-49	no educa	vodoun	8	3	44	not at a	not at a	not at a	poorer	8	single b	54		10	8
4	0.565665	Nigeria	Late	Non-compliant	Non-compliant	urban	High illiteracy	Low non-exposure	15-24	Higher education	4 to 6	2024-01-02	exposed	Rich	2024-01-03	Optimal	Early	Facility	Higher education	Others	Currently married	>=18 year	yes	no	yes	<90 days	male	male	no	Facility	NG7	565665	24	20-24	higher	other tr	4	2	40	less tha	less tha	at least	richest	2	single b	40		9	2
4	0.565665	Nigeria	Late	Non-compliant	Non-compliant	urban	High illiteracy	Low non-exposure	35-49	Higher education	>6	2024-01-02	exposed	Rich	>3	Optimal	Late	Facility	Higher education	Women alone	Currently married	>=18 year	yes	no	yes	<90 days	male	female	no	Facility	NG7	565665	35	35-39	higher	other tr	11	2	63	less tha	less tha	at least	richest	4	single b	39		9	4
4	0.565665	Nigeria	Early	Compliant	Compliant	urban	High illiteracy	Low non-exposure	15-24	Higher education	4 to 6	2024-01-02	not exposed	Poor	2024-01-03	suboptimal	Early	Home	Higher education	Others	Never married		yes	no	no		male	male	no	home	NG7	565665	21	20-24	secondar	vodoun	4	1	80	not at a	not at a	not at a	poorer	2	single b	27		9	2
4	1.64567	Benin	Late	Non-compliant	Non-compliant	rural	High illiteracy	Low non-exposure	25-34	No formal education	4 to 6	2024-01-02	exposed	Poor	2024-01-03	suboptimal	Early	Facility	No formal education	Jointly with partner	Currently married	>=18 year	yes	no	no		male	male	no	Facility	BJ7	1645669	27	25-29	no educa	no relig	6	2	27	not at a	at least	not at a	poorest	2	single b	26		9	2
4	0.949334	Tanzania	Late	Non-compliant	Non-compliant	rural	High illiteracy	Low non-exposure	35-49	Primary education	4 to 6	2024-01-02	not exposed	Middle	>3	Optimal	Early	Facility	Primary education	Jointly with partner	Currently married	<18 years	no	yes	yes	>=90 days	male	female	no	Facility	TZ8	949334	37	35-39	primary		6	1	49	not at a	less tha	less tha	middle	4	single b	58		9	4
4	0.319839	Sierra Leone	Late	Non-compliant	Non-compliant	rural	High illiteracy	Low non-exposure	25-34	No formal education	4 to 6	2024-01-02	not exposed	Poor	2024-01-03	Optimal	Late	Facility	No formal education	Jointly with partner	Currently married	>=18 year	yes	no	yes	<90 days	female	female	no	Facility	SL7	319839	32	30-34	no educa	other tr	5	2	36	not at a	not at a	not at a	poorest	2	single b	53		9	2
4	1.27462	Guinea	Late	Non-compliant	Non-compliant	rural	High illiteracy	Low non-exposure	35-49	No formal education	>6	2024-01-02	not exposed	Middle	>3	Optimal	Late	Facility	No formal education	Jointly with partner	Currently married	>=18 year	no	no	yes	<90 days	male	male	no	Facility	GN7	1274624	40	40-44	no educa	vodoun	8	1	52	not at a	less tha	not at a	middle	4	single b	53			4
4	1.64567	Benin	Early	Compliant	Compliant	rural	High illiteracy	Low non-exposure	25-34	No formal education	>6	>2	not exposed	Poor	2024-01-03	Optimal	Early	Facility	No formal education	Others	Currently married	>=18 year	yes	no	yes	>=90 days	male	female	no	Facility	BJ7	1645669	28	25-29	no educa	islam	40	10	78	not at a	less tha	not at a	poorest	3	single b	36		9	3
4	0.949334	Tanzania	Late	Non-compliant	Non-compliant	rural	High illiteracy	Low non-exposure	35-49	Primary education	>6	2024-01-02	not exposed	Poor	>3	Optimal	Late	Facility	No formal education	Jointly with partner	Currently married	>=18 year	no	yes	yes	<90 days	male	male	no	Facility	TZ8	949334	35	35-39	primary		7	2	43	not at a	not at a	not at a	poorer	5	single b	38		9	5
4	5.65255	Senegal	Early	Non-compliant	Non-compliant	urban	High illiteracy	Low non-exposure	35-49	Higher education	4 to 6	2024-01-02	exposed	Rich	2024-01-03	Optimal	Early	Facility	Higher education	Women alone	Currently married	>=18 year	yes		yes	>=90 days	male	male	no	Facility	SN7	5652551	42	40-44	higher	vodoun	5	1	44	at least	less tha	at least	richest	2	single b	97		9	2
4	0.597055	Mali	Early	Non-compliant	Non-compliant	rural	High illiteracy	Low non-exposure	25-34	No formal education	4 to 6	2024-01-02	exposed	Rich	2024-01-03	Optimal	Early	Facility	No formal education	Others	Currently married	>=18 year	no	no	yes	<90 days	female	female	no	Facility	ML7	597055	26	25-29	no educa	vodoun	4	2	26	not at a	at least	not at a	richer	3	single b	33		9	3
4	0.668334	Zambia	Early	Non-compliant	Non-compliant	urban	High illiteracy	Low non-exposure	25-34	Higher education	1 to 3	2024-01-02	exposed	Rich	2024-01-03	Optimal	Early	Facility	Higher education	Others	Formerly married	>=18 year	yes	yes	yes	>=90 days	female	female	no	Facility	ZM7	668334	28	25-29	higher	vodoun	2	1	28	almost e	almost e	almost e	richest	1	single b			9	1
4	0.319839	Sierra Leone	Late	Non-compliant	Non-compliant	rural	High illiteracy	Low non-exposure	35-49	No formal education	>6	2024-01-02	not exposed	Poor	>3	Optimal	Late	Home	No formal education	Others	Currently married	<18 years	yes	no	yes	<90 days	male	female	no	home	SL7	319839	35	35-39	no educa	other tr	8	1	47	not at a	not at a	not at a	poorest	7	single b	42		9	7
4	1.64567	Benin	Late	Non-compliant	Non-compliant	rural	High illiteracy	Low non-exposure	15-24	No formal education	4 to 6	2024-01-02	not exposed	Poor	2024-01-03	suboptimal	Early	Home	No formal education	Others	Currently married	<18 years	yes	no	no		male	male	no	home	BJ7	1645669	23	20-24	no educa	other tr	4	2	33	not at a	not at a	not at a	poorest	2	single b	30		9	2
4	0.699189	Madagascar	Early	Non-compliant	Non-compliant	urban	High illiteracy	Low non-exposure	35-49	Higher education	4 to 6	2024-01-02	exposed	Rich	2024-01-03	Optimal	Early	Facility	Higher education	Women alone	Currently married	<18 years	yes	no	yes	<90 days	male	male	no	Facility	MD7	699189	36	35-39	secondar	other tr	5	1	56	less tha	at least	at least	richest	3	single b	45		9	3
4	0.197886	Gambia	Early	Non-compliant	Non-compliant	urban	High illiteracy	Low non-exposure	15-24	Higher education	>6	>2	exposed	Rich	2024-01-03	Optimal	Early	Facility	Higher education	Others	Never married		yes	yes	yes	>=90 days	male	male	no	Facility	GM7	197886	24	20-24	secondar	vodoun	23	5	43	not at a	at least	at least	richest	1	single b			9	1
4	0.791344	Liberia	Early	Non-compliant	Non-compliant	rural	High illiteracy	Low non-exposure	15-24	Primary education	>6	>2	not exposed	Poor	2024-01-03	suboptimal	Early	Home	Higher education	Others	Formerly married	>=18 year	no	no	yes	>=90 days	female	male	no	home	LB7	791344	22	20-24	primary	vodoun	8	3	44	not at a	less tha	not at a	poorer	2	single b	25		9	2
4	0.597055	Mali	Late	Non-compliant	Non-compliant	rural	High illiteracy	Low non-exposure	25-34	No formal education	>6	2024-01-02	not exposed	Rich	>3	suboptimal	Late	Facility	No formal education	Others	Currently married	>=18 year	no	no	yes	<90 days	male	male	no	Facility	ML7	597055	34	30-34	no educa	vodoun	7	2	65	not at a	not at a	not at a	richer	5	single b	23		9	5
4	0.841077	Kenya	Late	Non-compliant	Non-compliant	urban	High illiteracy	Low non-exposure	25-34	Higher education	1 to 3	2024-01-02	exposed	Rich	2024-01-03	suboptimal	Early	Facility	Higher education	Women alone	Currently married	>=18 year	no		yes	>=90 days	female	male	no	Facility	KE8	841077	25	25-29	secondar	vodoun	2	1	25	not at a	at least	at least	richest	2	single b	11		9	2
4	0.319839	Sierra Leone	Late	Non-compliant	Non-compliant	rural	High illiteracy	Low non-exposure	35-49	No formal education	4 to 6	>2	not exposed	Middle	>3	Optimal	Late	Facility	No formal education	Others	Currently married	>=18 year	no	no	yes	>=90 days	female	male	no	Facility	SL7	319839	35	35-39	no educa	other tr	6	3	35	not at a	not at a	not at a	middle	5	single b	56		9	5
4	0.699189	Madagascar	Early	Non-compliant	Non-compliant	urban	High illiteracy	Low non-exposure	15-24	Primary education	>6	>2	exposed	Rich	2024-01-03	Optimal	Early	Home	Higher education	Others	Formerly married	<18 years	no	no	yes	<90 days	female	male	yes	home	MD7	699189	23	20-24	primary	vodoun	11	3	42	less tha	not at a	at least	richer	2	single b	45		9	2
4	0.319839	Sierra Leone	Late	Non-compliant	Non-compliant	rural	High illiteracy	Low non-exposure	25-34	No formal education	4 to 6	0	not exposed	Poor	2024-01-03	Optimal	Late	Home	No formal education	Jointly with partner	Currently married	>=18 year	yes	no	yes	<90 days	male	female	no	home	SL7	319839	27	25-29	no educa	other tr	6	0	92	not at a	less tha	not at a	poorest	2	single b	82		9	2
4	2.80674	Cote d'Ivoire	Early	Non-compliant	Non-compliant	urban	High illiteracy	Low non-exposure	25-34	Higher education	1 to 3	2024-01-02	exposed	Rich	2024-01-03	Optimal	Early	Facility	Higher education	Jointly with partner	Currently married	>=18 year	yes	yes	yes	<90 days	male	male	no	Facility	CI8	2806745	25	25-29	higher	vodoun	3	1	40	not at a	at least	at least	richest	1	single b			9	1
4	5.65255	Senegal	Late	Non-compliant	Non-compliant	urban	High illiteracy	Low non-exposure	15-24	Primary education	>6	2024-01-02	exposed	Rich	2024-01-03	Optimal	Early	Facility	Higher education	Others	Currently married	<18 years	yes		yes		male	female	yes	Facility	SN7	5652551	24	20-24	primary	vodoun	11	2	57	at least	at least	at least	richest	2	single b	60		9	2
4	0.565665	Nigeria	Early	Compliant	Compliant	urban	High illiteracy	Low non-exposure	25-34	Higher education	1 to 3	2024-01-02	exposed	Rich	2024-01-03	Optimal	Early	Facility	Higher education	Others	Currently married	>=18 year	no	no	yes	<90 days	male	male	yes	Facility	NG7	565665	33	30-34	higher	other tr	3	1	35	less tha	less tha	at least	richest	1	single b			9	1
4	0.699189	Madagascar	Early	Non-compliant	Non-compliant	urban	High illiteracy	Low non-exposure	25-34	Primary education	4 to 6	2024-01-02	exposed	Rich	2024-01-03	Optimal	Early	Facility	Higher education	Women alone	Currently married	>=18 year	yes	no	yes	<90 days	male	female	no	Facility	MD7	699189	27	25-29	primary	other tr	4	2	28	at least	less tha	at least	richest	2	single b	34		9	2
4	0.893503	Rwanda	Early	Non-compliant	Non-compliant	rural	High illiteracy	Low non-exposure	15-24	Higher education	1 to 3	2024-01-02	exposed	Middle	2024-01-03	Optimal	Early	Facility	Primary education	Others	Currently married	>=18 year	yes	yes	yes	<90 days	male	male	yes	Facility	RW7	893503	23	20-24	secondar	vodoun	3	1	27	not at a	at least	not at a	middle	1	single b			9	1
4	0.668334	Zambia	Late	Non-compliant	Non-compliant	urban	High illiteracy	Low non-exposure	25-34	Higher education	>6	2024-01-02	exposed	Rich	2024-01-03	Optimal	Early	Facility	Higher education	Jointly with partner	Currently married	>=18 year	yes	no	yes	<90 days	male	male	no	Facility	ZM7	668334	29	25-29	higher	other tr	7	2	don't kn	almost e	almost e	almost e	richest	2	single b	36		9	2
4	0.565665	Nigeria	Late	Non-compliant	Non-compliant	urban	High illiteracy	Low non-exposure	35-49	Higher education	4 to 6	0	exposed	Rich	>3	Optimal	Early	Facility	Higher education	Women alone	Currently married	>=18 year	yes	no	yes	>=90 days	female	female	no	Facility	NG7	565665	39	35-39	higher	other tr	5	0	39	not at a	at least	at least	richest	4	single b	58		9	4
4	0.597055	Mali	Late	Non-compliant	Non-compliant	rural	High illiteracy	Low non-exposure	25-34	No formal education	4 to 6	2024-01-02	not exposed	Middle	2024-01-03	suboptimal	Early	Facility	No formal education	Others	Currently married	<18 years	no	no	yes	<90 days	female	male	no	Facility	ML7	597055	25	25-29	no educa	vodoun	4	1	25	not at a	not at a	not at a	middle	3	single b	26		9	3
4	0.893503	Rwanda	Early	Non-compliant	Non-compliant	rural	High illiteracy	Low non-exposure	15-24	Higher education	>6	2024-01-02	exposed	Middle	2024-01-03	Optimal	Early	Facility	Higher education	Others	Never married		yes	yes	yes	<90 days	male	female	yes	Facility	RW7	893503	21	20-24	secondar	other tr	8	1	57	not at a	at least	not at a	middle	1	single b			9	1
5	1.12844	Kenya	Late	Non-compliant	Non-compliant	urban	Low illiteracy	Low non-exposure	25-34	Higher education	4 to 6	2024-01-02	exposed	Rich	2024-01-03	suboptimal	Late	Facility	Higher education	Women alone	Currently married	>=18 year	yes		yes	<90 days	female	female	no	Facility	KE8	1128445	29	25-29	secondar	other tr	4	2	30	not at a	at least	at least	richer	3	single b	21		9	3
5	0.769119	Cameroon	Early	Compliant	Compliant	urban	Low illiteracy	Low non-exposure	25-34	Higher education	4 to 6	2024-01-02	exposed	Rich	2024-01-03	suboptimal	Early	Facility	Higher education	Jointly with partner	Currently married	>=18 year	yes	yes	yes	>=90 days	male	male	yes	Facility	CM7	769119	32	30-34	higher	other	6	1	32	at least	at least	at least	richest	3	single b	30			3
5	0.575523	Zambia	Late	Non-compliant	Non-compliant	rural	Low illiteracy	Low non-exposure	25-34	No formal education	>6	2024-01-02	not exposed	Poor	>3	suboptimal	Late	Facility	Primary education	Women alone	Currently married	>=18 year	yes	no	yes	>=90 days	male	male	no	Facility	ZM7	575523	32	30-34	no educa	other tr	7	2	32	not at a	not at a	not at a	poorest	5	single b	12		9	5
5	0.577868	Benin	Late	Non-compliant	Non-compliant	rural	Low illiteracy	Low non-exposure	25-34	No formal education	4 to 6	2024-01-02	not exposed	Poor	2024-01-03	Optimal	Late	Facility	No formal education	Others	Currently married	>=18 year	yes	no	yes	<90 days	male	female	no	Facility	BJ7	577868	25	25-29	no educa	other ch	4	1	32	not at a	not at a	not at a	poorer	3	single b	40		9	3
5	1.1574	Rwanda	Late	Non-compliant	Non-compliant	rural	Low illiteracy	Low non-exposure	25-34	Higher education	4 to 6	2024-01-02	not exposed	Rich	2024-01-03	Optimal	Late	Facility	Primary education	Jointly with partner	Currently married	>=18 year	no	yes	yes	<90 days	male	male	yes	Facility	RW7	1157402	31	30-34	secondar	other tr	6	1	37	not at a	not at a	not at a	richest	1	single b			9	1
5	1.1574	Rwanda	Early	Non-compliant	Non-compliant	rural	Low illiteracy	Low non-exposure	25-34	Primary education	4 to 6	2024-01-02	exposed	Rich	2024-01-03	Optimal	Early	Facility	Primary education	Jointly with partner	Currently married	>=18 year	no	yes	yes	<90 days	female	female	no	Facility	RW7	1157402	33	30-34	primary	other tr	4	1	33	at least	at least	less tha	richest	1	single b			9	1
5	3.05451	Cote d'Ivoire	Early	Non-compliant	Non-compliant	urban	Low illiteracy	Low non-exposure	15-24	No formal education	4 to 6	0	exposed	Rich	2024-01-03	Optimal	Early	Facility	Higher education	Others	Never married		yes	no	yes	<90 days	female	male	no	Facility	CI8	3054510	20	20-24	no educa	vodoun	5	0	65	not at a	not at a	at least	richer	1	single b			9	1
5	1.05038	Mali	Late	Non-compliant	Non-compliant	rural	Low illiteracy	Low non-exposure	25-34	No formal education	4 to 6	2024-01-02	exposed	Rich	>3	Optimal	Late	Facility	No formal education	Women alone	Currently married	<18 years	no	no	yes	<90 days	female	male	no	Facility	ML7	1050377	32	30-34	no educa	vodoun	4	1	32	not at a	at least	at least	richer	5	single b	47		9	5
5	0.577868	Benin	Early	Non-compliant	Non-compliant	rural	Low illiteracy	Low non-exposure	25-34	No formal education	>6	>2	not exposed	Poor	>3	Optimal	Early	Facility	No formal education	Jointly with partner	Currently married	<18 years	yes	no	yes	<90 days	male	female	no	Facility	BJ7	577868	32	30-34	no educa	islam	18	5	28	not at a	not at a	not at a	poorest	7	single b	45		9	7
5	0.577868	Benin	Late	Non-compliant	Non-compliant	rural	Low illiteracy	Low non-exposure	35-49	No formal education	>6	>2	not exposed	Middle	>3	suboptimal	Late	Facility	No formal education	Others	Currently married	>=18 year	yes	no	yes	<90 days	male	male	no	Facility	BJ7	577868	35	35-39	no educa	no relig	13	5	38	not at a	not at a	not at a	middle	4	single b	23		9	4
5	1.12844	Kenya	Early	Non-compliant	Non-compliant	urban	Low illiteracy	Low non-exposure	15-24	Higher education	1 to 3	2024-01-02	exposed	Rich	2024-01-03	Optimal	Early	Facility	Higher education	Women alone	Currently married	>=18 year	yes		yes	<90 days	male	female	no	Facility	KE8	1128445	24	20-24	higher	islam	3	1	28	not at a	at least	at least	richest	1	single b			9	1
5	0.560502	Liberia	Early	Non-compliant	Non-compliant	rural	Low illiteracy	Low non-exposure	25-34	Primary education	1 to 3	2024-01-02	exposed	Poor	2024-01-03	Optimal	Early	Facility	No formal education	Jointly with partner	Currently married	>=18 year	yes	yes	yes	>=90 days	female	female	yes	Facility	LB7	560502	27	25-29	primary	vodoun	3	1	27	not at a	at least	less tha	poorer	2	single b	58		9	2
5	1.1574	Rwanda	Early	Non-compliant	Non-compliant	rural	Low illiteracy	Low non-exposure	25-34	Primary education	4 to 6	2024-01-02	exposed	Middle	2024-01-03	Optimal	Early	Facility	Primary education	Jointly with partner	Currently married	>=18 year	yes	yes	yes	<90 days	male	male	no	Facility	RW7	1157402	28	25-29	primary	vodoun	4	1	35	not at a	at least	at least	middle	2	single b	97		9	2
5	0.276061	Gambia	Early	Non-compliant	Non-compliant	urban	Low illiteracy	Low non-exposure	25-34	Higher education	4 to 6	2024-01-02	exposed	Rich	2024-01-03	Optimal	Early	Facility	Higher education	Others	Currently married	>=18 year	yes	no	yes	>=90 days	male	female	no	Facility	GM7	276061	30	30-34	secondar	other tr	6	1	37	not at a	less tha	at least	richest	3	single b	107		9	3
5	2.78253	Senegal	Early	Non-compliant	Non-compliant	urban	Low illiteracy	Low non-exposure	25-34	No formal education	>6	2024-01-02	exposed	Rich	2024-01-03	Optimal	Early	Facility	Higher education	Others	Formerly married	>=18 year	yes		yes	>=90 days	female	female	no	Facility	SN7	2782525	34	30-34	no educa	vodoun	8	1	64	not at a	at least	at least	richest	2	single b	112		9	2
5	0.560502	Liberia	Early	Compliant	Compliant	rural	Low illiteracy	Low non-exposure	15-24	Higher education	4 to 6	2024-01-02	not exposed	Middle	2024-01-03	suboptimal	Early	Facility	Higher education	Jointly with partner	Currently married	<18 years	no	no	yes	>=90 days	male	female	no	Facility	LB7	560502	20	20-24	secondar	vodoun	4	1	30	not at a	less tha	not at a	middle	3	single b	19		9	3
5	1.05038	Mali	Early	Non-compliant	Non-compliant	rural	Low illiteracy	Low non-exposure	25-34	No formal education	4 to 6	2024-01-02	exposed	Rich	>3	suboptimal	Early	Facility	No formal education	Others	Currently married	>=18 year	no	no	yes	<90 days	female	female	no	Facility	ML7	1050377	32	30-34	no educa	vodoun	4	1	32	not at a	at least	at least	richer	4	single b	11		9	4
5	0.769119	Cameroon	Early	Non-compliant	Non-compliant	urban	Low illiteracy	Low non-exposure	15-24	Higher education	>6	2024-01-02	exposed	Rich	2024-01-03	Optimal	Early	Facility	Higher education	Others	Never married		yes	no	yes		male	female	no	Facility	CM7	769119	20	20-24	higher	vodoun	14	1	48	not at a	at least	at least	richest	1	single b				1
5	1.49186	Nigeria	Late	Non-compliant	Non-compliant	urban	Low illiteracy	Low non-exposure	35-49	Primary education	>6	2024-01-02	not exposed	Middle	>3	Optimal	Late	Home	Higher education	Others	Currently married	>=18 year	yes	no	no		male	female	no	home	NG7	1491863	43	40-44	primary	vodoun	10	2	76	not at a	less tha	less tha	middle	8	single b	51		9	8
5	1.49186	Nigeria	Early	Compliant	Compliant	urban	Low illiteracy	Low non-exposure	25-34	Primary education	4 to 6	2024-01-02	exposed	Poor	>3	Optimal	Early	Home	Higher education	Jointly with partner	Currently married	<18 years	no	no	no		male	male	no	home	NG7	1491863	25	25-29	primary	other tr	5	1	39	not at a	at least	not at a	poorer	4	single b	74		9	4
5	0.577868	Benin	Late	Non-compliant	Non-compliant	rural	Low illiteracy	Low non-exposure	35-49	No formal education	>6	>2	exposed	Poor	>3	suboptimal	Late	Facility	No formal education	Others	Currently married	<18 years	yes	no	yes	>=90 days	male	female	no	Facility	BJ7	577868	40	40-44	no educa	no relig	9	3	42	not at a	at least	not at a	poorer	8	single b	29		9	8
5	0.768559	Madagascar	Late	Non-compliant	Non-compliant	urban	Low illiteracy	Low non-exposure	35-49	Higher education	4 to 6	2024-01-02	exposed	Rich	>3	Optimal	Early	Facility	Higher education	Jointly with partner	Currently married	>=18 year	yes	yes	yes		male	female	no	Facility	MD7	768559	39	35-39	secondar	other tr	6	1	38	at least	at least	at least	richest	4	single b	100		9	4
5	0.276061	Gambia	Late	Non-compliant	Non-compliant	urban	Low illiteracy	Low non-exposure	25-34	No formal education	>6	2024-01-02	not exposed	Middle	2024-01-03	suboptimal	Late	Facility	No formal education	Jointly with partner	Currently married	<18 years	yes	no	yes	<90 days	male	female	yes	Facility	GM7	276061	27	25-29	no educa	vodoun	7	2	48	not at a	less tha	less tha	middle	2	single b	31		9	2
5	0.560502	Liberia	Late	Non-compliant	Non-compliant	rural	Low illiteracy	Low non-exposure	25-34	Primary education	1 to 3	2024-01-02	not exposed	Poor	2024-01-03	Optimal	Late	Facility	Primary education	Women alone	Currently married	>=18 year	yes	no	yes	>=90 days	female	female	no	Facility	LB7	560502	25	25-29	primary	vodoun	3	1	25	not at a	not at a	not at a	poorest	1	single b			9	1
5	0.560502	Liberia	Late	Non-compliant	Non-compliant	rural	Low illiteracy	Low non-exposure	35-49	Higher education	4 to 6	2024-01-02	not exposed	Middle	>3	Optimal	Early	Facility	Higher education	Others	Formerly married	>=18 year	yes	no	yes	>=90 days	female	female	no	Facility	LB7	560502	43	40-44	secondar	vodoun	4	1	43	not at a	not at a	not at a	middle	8	single b	50		10	8
5	1.49186	Nigeria	Late	Non-compliant	Non-compliant	urban	Low illiteracy	Low non-exposure	25-34	Higher education	4 to 6	2024-01-02	exposed	Middle	2024-01-03	Optimal	Early	Facility	Higher education	Others	Currently married	>=18 year	yes	no	no		male	male	no	Facility	NG7	1491863	27	25-29	secondar	vodoun	4	2	41	less tha	less tha	at least	middle	2	single b	44		9	2
5	0.577868	Benin	Late	Non-compliant	Non-compliant	rural	Low illiteracy	Low non-exposure	15-24	Higher education	>6	>2	exposed	Poor	2024-01-03	Optimal	Late	Facility	No formal education	Others	Currently married	>=18 year	yes	no	yes	<90 days	male	female	no	Facility	BJ7	577868	20	20-24	secondar	no relig	9	3	42	not at a	at least	not at a	poorer	1	single b			9	1
5	0.577868	Benin	Early	Non-compliant	Non-compliant	rural	Low illiteracy	Low non-exposure	35-49	No formal education	>6	2024-01-02	not exposed	Poor	>3	Optimal	Early	Facility	No formal education	Others	Currently married	>=18 year	yes	no	yes	>=90 days	male	female	no	Facility	BJ7	577868	38	35-39	no educa	protesta	11	2	23	not at a	less tha	less tha	poorer	7	single b	47		9	7
5	1.1574	Rwanda	Late	Non-compliant	Non-compliant	rural	Low illiteracy	Low non-exposure	15-24	Higher education	>6	2024-01-02	exposed	Rich	2024-01-03	Optimal	Early	Facility	Higher education	Others	Never married		yes	yes	yes	<90 days	male	female	no	Facility	RW7	1157402	21	20-24	secondar	vodoun	8	1	50	not at a	at least	at least	richest	1	single b			9	1
5	1.12844	Kenya	Late	Non-compliant	Non-compliant	urban	Low illiteracy	Low non-exposure	25-34	Higher education	4 to 6	>2	exposed	Rich	2024-01-03	Optimal	Late	Facility	Higher education	Women alone	Currently married	>=18 year	yes		yes	>=90 days	male	female	no	Facility	KE8	1128445	28	25-29	secondar	other	5	3	45	at least	at least	at least	richer	3	2nd of m	38		9	3
5	0.276061	Gambia	Early	Compliant	Compliant	urban	Low illiteracy	Low non-exposure	25-34	No formal education	>6	2024-01-02	exposed	Rich	>3	suboptimal	Early	Facility	No formal education	Others	Currently married	>=18 year	yes	no	yes	<90 days	male	male	no	Facility	GM7	276061	28	25-29	no educa	vodoun	7	2	35	not at a	at least	at least	richer	4	single b	32		9	4
5	3.05451	Cote d'Ivoire	Late	Non-compliant	Non-compliant	urban	Low illiteracy	Low non-exposure	15-24	No formal education	1 to 3	2024-01-02	exposed	Rich	2024-01-03	Optimal	Late	Facility	No formal education	Others	Currently married	<18 years	no	no	yes	<90 days	male	female	no	Facility	CI8	3054510	17	15-19	no educa	vodoun	3	1	42	not at a	not at a	at least	richer	1	single b			9	1
5	1.44984	Tanzania	Early	Non-compliant	Non-compliant	rural	Low illiteracy	Low non-exposure	15-24	Primary education	4 to 6	2024-01-02	not exposed	Middle	2024-01-03	Optimal	Early	Facility	Higher education	Others	Formerly married	>=18 year	no	no	yes	<90 days	male	female	no	Facility	TZ8	1449836	23	20-24	primary		6	2	50	not at a	less tha	less tha	middle	2	single b	55		9	2
5	0.577868	Benin	Early	Non-compliant	Non-compliant	rural	Low illiteracy	Low non-exposure	25-34	No formal education	>6	>2	not exposed	Poor	>3	suboptimal	Early	Home	No formal education	Others	Currently married	<18 years	yes	no	yes	<90 days	male	female	no	home	BJ7	577868	30	30-34	no educa	no relig	15	5	35	not at a	not at a	not at a	poorer	4	single b	27		9	4
5	1.12844	Kenya	Early	Non-compliant	Non-compliant	urban	Low illiteracy	Low non-exposure	15-24	Higher education	4 to 6	0	exposed	Rich	2024-01-03	Optimal	Early	Facility	Higher education	Others	Never married		no		yes	>=90 days	female	male	no	Facility	KE8	1128445	23	20-24	higher	vodoun	4	0	47	not at a	less tha	at least	richest	1	single b			9	1
5	0.276061	Gambia	Early	Non-compliant	Non-compliant	urban	Low illiteracy	Low non-exposure	35-49	Higher education	>6	>2	exposed	Rich	2024-01-03	Optimal	Early	Facility	Higher education	Women alone	Currently married	>=18 year	yes	no	yes	<90 days	male	male	no	Facility	GM7	276061	42	40-44	secondar	vodoun	15	3	50	not at a	less tha	at least	richest	2	single b	36		9	2
5	0.577868	Benin	Early	Non-compliant	Non-compliant	rural	Low illiteracy	Low non-exposure	15-24	No formal education	>6	2024-01-02	not exposed	Rich	2024-01-03	Optimal	Early	Facility	No formal education	Jointly with partner	Currently married	<18 years	yes	no	yes		female	female	yes	Facility	BJ7	577868	20	20-24	no educa	other pr	7	1	45	not at a	not at a	not at a	richer	1	single b			9	1
5	0.575523	Zambia	Late	Non-compliant	Non-compliant	rural	Low illiteracy	Low non-exposure	15-24	No formal education	>6	>2	not exposed	Poor	2024-01-03	suboptimal	Early	Home	Higher education	Women alone	Currently married	<18 years	no	no	yes	>=90 days	male	female	no	home	ZM7	575523	15	15-19	no educa	other tr	10	4	56	not at a	not at a	not at a	poorest	2	single b	19		9	2
5	1.05038	Mali	Early	Non-compliant	Non-compliant	rural	Low illiteracy	Low non-exposure	35-49	Primary education	4 to 6	2024-01-02	exposed	Rich	>3	suboptimal	Early	Facility	No formal education	Others	Currently married	<18 years	no	no	yes	<90 days	female	male	no	Facility	ML7	1050377	36	35-39	primary	vodoun	5	2	36	not at a	at least	at least	richest	5	single b	14		9	5
5	0.769119	Cameroon	Early	Non-compliant	Non-compliant	urban	Low illiteracy	Low non-exposure	35-49	Higher education	>6	2024-01-02	exposed	Rich	>3	Optimal	Early	Facility	Higher education	Jointly with partner	Currently married	>=18 year	yes	yes	yes	>=90 days	male	female	no	Facility	CM7	769119	35	35-39	secondar	islam	7	1	54	not at a	at least	at least	richest	6	single b	74			6
5	0.276061	Gambia	Early	Non-compliant	Non-compliant	urban	Low illiteracy	Low non-exposure	15-24	No formal education	>6	>2	exposed	Rich	2024-01-03	Optimal	Early	Facility	Higher education	Women alone	Currently married	<18 years	no	no	no		male	female	no	Facility	GM7	276061	18	15-19	no educa	vodoun	37	4	48	not at a	less tha	at least	richest	1	single b			9	1
5	0.577868	Benin	Early	Non-compliant	Non-compliant	rural	Low illiteracy	Low non-exposure	25-34	No formal education	>6	>2	not exposed	Poor	>3	suboptimal	Early	Facility	No formal education	Others	Currently married	>=18 year	no	no	yes	<90 days	male	male	no	Facility	BJ7	577868	28	25-29	no educa	other pr	16	3	31	not at a	not at a	not at a	poorest	4	single b	22		9	4
5	0.575523	Zambia	Late	Non-compliant	Non-compliant	rural	Low illiteracy	Low non-exposure	35-49	Primary education	>6	>2	exposed	Poor	>3	suboptimal	Late	Home	Primary education	Others	Currently married	>=18 year	yes	no	yes	<90 days	male	male	yes	home	ZM7	575523	36	35-39	primary	other tr	10	3	60	not at a	at least	not at a	poorer	8	single b	25		10	8
5	0.768559	Madagascar	Early	Non-compliant	Non-compliant	urban	Low illiteracy	Low non-exposure	35-49	Primary education	4 to 6	2024-01-02	exposed	Rich	>3	Optimal	Early	Facility	Primary education	Jointly with partner	Currently married	<18 years	yes	no	yes	<90 days	male	male	no	Facility	MD7	768559	39	35-39	primary	vodoun	6	1	45	not at a	at least	at least	richest	4	single b	91		9	4
5	0.768559	Madagascar	Early	Non-compliant	Non-compliant	urban	Low illiteracy	Low non-exposure	15-24	Higher education	4 to 6	2024-01-02	not exposed	Rich	2024-01-03	Optimal	Early	Facility	Higher education	Women alone	Currently married	>=18 year	yes	no	yes	<90 days	male	male	no	Facility	MD7	768559	23	20-24	secondar	other tr	4	2	28	less tha	less tha	not at a	richest	2	single b	43		9	2
5	0.769119	Cameroon	Early	Non-compliant	Non-compliant	urban	Low illiteracy	Low non-exposure	35-49	Higher education	4 to 6	2024-01-02	exposed	Rich	>3	Optimal	Early	Facility	Higher education	Others	Never married		no	no	yes	>=90 days	female	female	no	Facility	CM7	769119	39	35-39	secondar	other tr	6	1	59	less tha	at least	at least	richer	6	single b	44			6
5	3.05451	Cote d'Ivoire	Early	Compliant	Compliant	urban	Low illiteracy	Low non-exposure	35-49	No formal education	4 to 6	2024-01-02	not exposed	Rich	>3	Optimal	Early	Facility	Higher education	Others	Formerly married	<18 years	yes	no	yes	>=90 days	female	male	yes	Facility	CI8	3054510	35	35-39	no educa	vodoun	6	1	35	not at a	not at a	less tha	richer	6	single b	57		9	6
5	0.575523	Zambia	Late	Non-compliant	Non-compliant	rural	Low illiteracy	Low non-exposure	15-24	No formal education	4 to 6	2024-01-02	exposed	Poor	2024-01-03	Optimal	Late	Facility	Primary education	Women alone	Currently married	>=18 year	no	no	yes	<90 days	female	male	no	Facility	ZM7	575523	22	20-24	no educa	vodoun	4	1	27	not at a	at least	at least	poorest	1	single b			9	1
5	1.1574	Rwanda	Late	Non-compliant	Non-compliant	rural	Low illiteracy	Low non-exposure	15-24	Primary education	1 to 3	2024-01-02	exposed	Middle	2024-01-03	Optimal	Late	Facility	Primary education	Jointly with partner	Currently married	>=18 year	yes	yes	yes	<90 days	male	male	no	Facility	RW7	1157402	22	20-24	primary	other tr	3	1	40	less tha	at least	less tha	middle	1	single b			9	1
5	0.768559	Madagascar	Late	Non-compliant	Non-compliant	urban	Low illiteracy	Low non-exposure	15-24	Higher education	1 to 3	0	exposed	Rich	2024-01-03	suboptimal	Early	Facility	Higher education	Women alone	Currently married	>=18 year	no	no	yes	>=90 days	male	male	no	Facility	MD7	768559	23	20-24	higher	other pr	2	0	32	less tha	at least	at least	richest	2	single b	17		9	2
5	0.276061	Gambia	Late	Compliant	Compliant	urban	Low illiteracy	Low non-exposure	35-49	Higher education	>6	2024-01-02	exposed	Rich	>3	suboptimal	Late	Facility	Higher education	Others	Currently married	>=18 year	yes	yes	yes	<90 days	male	male	no	Facility	GM7	276061	40	40-44	secondar	vodoun	8	1	52	not at a	not at a	at least	richer	5	single b	22		9	5
5	0.560502	Liberia	Early	Compliant	Compliant	rural	Low illiteracy	Low non-exposure	25-34	Primary education	4 to 6	2024-01-02	exposed	Rich	>3	Optimal	Early	Facility	Higher education	Jointly with partner	Currently married	<18 years	yes	no	yes	>=90 days	male	male	no	Facility	LB7	560502	33	30-34	primary	vodoun	6	1	39	not at a	at least	not at a	richest	6	single b	64		9	6
5	0.768559	Madagascar	Late	Non-compliant	Non-compliant	urban	Low illiteracy	Low non-exposure	15-24	Higher education	1 to 3	2024-01-02	exposed	Rich	2024-01-03	Optimal	Late	Facility	Higher education	Women alone	Currently married	>=18 year	yes	no	yes		male	male	no	Facility	MD7	768559	22	20-24	secondar	other pr	3	1	23	not at a	not at a	at least	richest	1	single b			8	1
5	0.575523	Zambia	Late	Non-compliant	Non-compliant	rural	Low illiteracy	Low non-exposure	25-34	No formal education	>6	>2	not exposed	Poor	>3	suboptimal	Late	Home	No formal education	Jointly with partner	Currently married	<18 years	no	no	yes	<90 days	male	female	no	home	ZM7	575523	34	30-34	no educa	vodoun	9	3	37	not at a	not at a	not at a	poorest	8	single b	27		8	8
5	0.577868	Benin	Late	Non-compliant	Non-compliant	rural	Low illiteracy	Low non-exposure	25-34	Higher education	4 to 6	>2	not exposed	Poor	>3	suboptimal	Late	Facility	No formal education	Others	Currently married	>=18 year	yes	no	yes	>=90 days	male	female	no	Facility	BJ7	577868	30	30-34	secondar	islam	6	3	35	not at a	less tha	not at a	poorest	4	single b	32		9	4
5	1.49186	Nigeria	Early	Non-compliant	Non-compliant	urban	Low illiteracy	Low non-exposure	15-24	Higher education	>6	2024-01-02	exposed	Rich	>3	suboptimal	Early	Facility	Higher education	Others	Currently married	<18 years	yes	no	yes	>=90 days	male	male	no	Facility	NG7	1491863	23	20-24	secondar	other tr	7	2	26	not at a	at least	at least	richer	4	single b	29		9	4
5	0.560502	Liberia	Early	Non-compliant	Non-compliant	rural	Low illiteracy	Low non-exposure	15-24	Primary education	1 to 3	2024-01-02	not exposed	Middle	2024-01-03	suboptimal	Early	Facility	Higher education	Jointly with partner	Currently married	<18 years	yes	no	yes	<90 days	female	male	no	Facility	LB7	560502	24	20-24	primary	vodoun	3	1	24	not at a	less tha	not at a	middle	3	single b	29		9	3
5	1.81368	Sierra Leone	Late	Non-compliant	Non-compliant	urban	Low illiteracy	Low non-exposure	25-34	Higher education	4 to 6	0	exposed	Rich	2024-01-03	Optimal	Early	Facility	Higher education	Others	Currently married	>=18 year	yes	no	yes	<90 days	male	female	yes	Facility	SL7	1813684	27	25-29	secondar	vodoun	4	0	58	not at a	not at a	at least	richest	2	single b	124		9	2
5	1.44984	Tanzania	Early	Compliant	Compliant	rural	Low illiteracy	Low non-exposure	25-34	Primary education	1 to 3	2024-01-02	not exposed	Poor	2024-01-03	Optimal	Early	Facility	No formal education	Jointly with partner	Currently married	>=18 year	no	no	no		male	male	no	Facility	TZ8	1449836	26	25-29	primary		3	1	46	not at a	less tha	not at a	poorest	2	single b	49		9	2
5	3.05451	Cote d'Ivoire	Early	Non-compliant	Non-compliant	urban	Low illiteracy	Low non-exposure	25-34	No formal education	>6	2024-01-02	exposed	Rich	>3	suboptimal	Early	Facility	No formal education	Others	Currently married	>=18 year	no	no	yes	<90 days	male	female	yes	Facility	CI8	3054510	34	30-34	no educa	vodoun	8	1	36	not at a	less tha	at least	richer	5	single b	30		9	5
5	0.577868	Benin	Early	Non-compliant	Non-compliant	rural	Low illiteracy	Low non-exposure	15-24	No formal education	>6	>2	not exposed	Poor	2024-01-03	Optimal	Early	Facility	No formal education	Others	Currently married	<18 years	yes	no	yes	>=90 days	male	female	no	Facility	BJ7	577868	20	20-24	no educa	no relig	16	5	30	not at a	not at a	not at a	poorest	1	single b			9	1
5	1.1574	Rwanda	Early	Non-compliant	Non-compliant	rural	Low illiteracy	Low non-exposure	15-24	Higher education	1 to 3	2024-01-02	exposed	Rich	2024-01-03	Optimal	Early	Facility	Primary education	Jointly with partner	Currently married	>=18 year	yes	yes	yes	<90 days	male	female	no	Facility	RW7	1157402	24	20-24	secondar	islam	3	1	29	not at a	at least	at least	richer	1	single b			9	1
5	0.768559	Madagascar	Late	Non-compliant	Non-compliant	urban	Low illiteracy	Low non-exposure	25-34	Higher education	1 to 3	2024-01-02	exposed	Rich	2024-01-03	Optimal	Early	Facility	Higher education	Jointly with partner	Currently married	>=18 year	yes	no	yes		male	male	no	Facility	MD7	768559	28	25-29	secondar	vodoun	3	1	30	not at a	not at a	at least	richest	1	single b			9	1
5	0.575523	Zambia	Late	Non-compliant	Non-compliant	rural	Low illiteracy	Low non-exposure	25-34	Primary education	>6	2024-01-02	not exposed	Poor	>3	suboptimal	Late	Home	Primary education	Jointly with partner	Currently married	<18 years	no	no	no		male	male	no	home	ZM7	575523	29	25-29	primary	other tr	7	2	31	not at a	not at a	not at a	poorest	5	single b	27		9	5
5	1.39602	Guinea	Early	Non-compliant	Non-compliant	urban	Low illiteracy	Low non-exposure	25-34	Higher education	1 to 3	2024-01-02	exposed	Rich	2024-01-03	Optimal	Early	Facility	Higher education	Jointly with partner	Currently married	>=18 year	yes	no	yes	<90 days	male	female	no	Facility	GN7	1396020	30	30-34	higher	other tr	3	1	31	less tha	less tha	at least	richest	2	single b	54			2
5	0.768559	Madagascar	Early	Non-compliant	Non-compliant	urban	Low illiteracy	Low non-exposure	35-49	Higher education	4 to 6	2024-01-02	exposed	Rich	>3	Optimal	Early	Facility	Higher education	Women alone	Currently married	>=18 year	yes	no	yes	<90 days	male	male	no	Facility	MD7	768559	36	35-39	secondar	other tr	6	2	39	less tha	not at a	at least	richest	4	single b	43		9	4
5	0.276061	Gambia	Late	Non-compliant	Non-compliant	urban	Low illiteracy	Low non-exposure	35-49	No formal education	>6	2024-01-02	exposed	Rich	>3	suboptimal	Early	Facility	No formal education	Others	Currently married	<18 years	no	no	yes	<90 days	female	male	no	Facility	GM7	276061	47	45-49	no educa	vodoun	7	1	45	not at a	less tha	at least	richer	5	single b	28		9	5
5	1.81368	Sierra Leone	Late	Non-compliant	Non-compliant	urban	Low illiteracy	Low non-exposure	15-24	Higher education	4 to 6	2024-01-02	exposed	Rich	2024-01-03	suboptimal	Late	Facility	Higher education	Others	Currently married	>=18 year	no	no	yes	>=90 days	male	female	no	Facility	SL7	1813684	23	20-24	secondar	vodoun	4	2	32	not at a	at least	at least	richest	2	single b	19		9	2
5	0.577868	Benin	Early	Non-compliant	Non-compliant	rural	Low illiteracy	Low non-exposure	25-34	No formal education	>6	2024-01-02	not exposed	Middle	>3	suboptimal	Early	Facility	No formal education	Women alone	Currently married	<18 years	yes	no	yes	>=90 days	male	male	no	Facility	BJ7	577868	30	30-34	no educa	protesta	8	2	33	not at a	less tha	not at a	middle	5	single b	32		9	5
5	0.768559	Madagascar	Early	Non-compliant	Non-compliant	urban	Low illiteracy	Low non-exposure	25-34	Higher education	1 to 3	2024-01-02	not exposed	Rich	2024-01-03	suboptimal	Early	Facility	Primary education	Women alone	Currently married	>=18 year	yes	no	yes		male	female	no	Facility	MD7	768559	25	25-29	secondar	vodoun	3	1	24	not at a	not at a	not at a	richest	2	single b	15		9	2
5	0.768559	Madagascar	Late	Non-compliant	Non-compliant	urban	Low illiteracy	Low non-exposure	15-24	Higher education	1 to 3	2024-01-02	not exposed	Rich	2024-01-03	Optimal	Early	Facility	Higher education	Jointly with partner	Currently married	<18 years	no	no	yes	<90 days	male	female	no	Facility	MD7	768559	24	20-24	secondar	islam	3	1	29	less tha	not at a	not at a	richest	2	single b	82		9	2
5	1.44984	Tanzania	Early	Non-compliant	Non-compliant	rural	Low illiteracy	Low non-exposure	15-24	Primary education	1 to 3	2024-01-02	exposed	Poor	2024-01-03	Optimal	Early	Facility	No formal education	Jointly with partner	Currently married	<18 years	yes	no	no		male	female	no	Facility	TZ8	1449836	19	15-19	primary		3	1	22	not at a	at least	not at a	poorest	1	single b			9	1
5	0.577868	Benin	Early	Non-compliant	Non-compliant	rural	Low illiteracy	Low non-exposure	25-34	No formal education	>6	>2	exposed	Poor	>3	suboptimal	Early	Facility	No formal education	Women alone	Currently married	<18 years	yes	no	yes	>=90 days	male	female	no	Facility	BJ7	577868	28	25-29	no educa	no relig	16	5	30	not at a	at least	not at a	poorest	5	single b	21		9	5
5	1.1574	Rwanda	Early	Non-compliant	Non-compliant	rural	Low illiteracy	Low non-exposure	35-49	Primary education	>6	2024-01-02	exposed	Middle	>3	Optimal	Early	Facility	Primary education	Others	Currently married	>=18 year	yes	yes	yes	>=90 days	male	male	no	Facility	RW7	1157402	45	45-49	primary	other tr	7	1	41	not at a	at least	not at a	middle	7	single b	107		9	7
5	1.39602	Guinea	Early	Non-compliant	Non-compliant	urban	Low illiteracy	Low non-exposure	15-24	Higher education	1 to 3	2024-01-02	exposed	Rich	2024-01-03	Optimal	Early	Facility	Higher education	Jointly with partner	Currently married	>=18 year	yes	no	yes	<90 days	male	male	no	Facility	GN7	1396020	22	20-24	higher	vodoun	3	1	don't kn	not at a	at least	at least	richest	1	single b				1
5	3.05451	Cote d'Ivoire	Early	Non-compliant	Non-compliant	urban	Low illiteracy	Low non-exposure	35-49	No formal education	>6	2024-01-02	not exposed	Middle	>3	Optimal	Early	Facility	Higher education	Others	Formerly married	>=18 year	no	no	yes	<90 days	female	female	yes	Facility	CI8	3054510	35	35-39	no educa	vodoun	7	1	35	not at a	not at a	not at a	middle	4	single b	114		9	4
5	0.577868	Benin	Early	Non-compliant	Non-compliant	rural	Low illiteracy	Low non-exposure	35-49	No formal education	>6	>2	not exposed	Poor	>3	Optimal	Early	Home	No formal education	Women alone	Currently married	<18 years	yes	no	yes	>=90 days	male	male	no	home	BJ7	577868	35	35-39	no educa	no relig	16	5	30	not at a	not at a	not at a	poorest	7	single b	82		9	7
5	0.577868	Benin	Early	Non-compliant	Non-compliant	rural	Low illiteracy	Low non-exposure	15-24	No formal education	>6	2024-01-02	not exposed	Poor	2024-01-03	Optimal	Early	Facility	No formal education	Others	Currently married	>=18 year	no	no	yes	>=90 days	male	male	no	Facility	BJ7	577868	20	20-24	no educa	no relig	16	1	58	not at a	not at a	not at a	poorest	1	single b			9	1
5	1.49186	Nigeria	Early	Non-compliant	Non-compliant	urban	Low illiteracy	Low non-exposure	25-34	Higher education	4 to 6	2024-01-02	exposed	Middle	2024-01-03	Optimal	Early	Facility	Higher education	Others	Currently married	>=18 year	yes	no	yes	>=90 days	male	male	no	Facility	NG7	1491863	25	25-29	secondar	vodoun	4	1	30	not at a	less tha	at least	middle	2	single b	43		9	2
5	0.769119	Cameroon	Late	Non-compliant	Non-compliant	urban	Low illiteracy	Low non-exposure	15-24	Higher education	4 to 6	2024-01-02	exposed	Rich	>3	suboptimal	Early	Facility	Higher education	Others	Never married		yes	no	yes	>=90 days	female	male	no	Facility	CM7	769119	19	15-19	secondar	other tr	6	1	59	less tha	not at a	at least	richer	5	single b	15			5
5	0.276061	Gambia	Late	Non-compliant	Non-compliant	urban	Low illiteracy	Low non-exposure	25-34	Higher education	>6	>2	exposed	Rich	2024-01-03	Optimal	Late	Facility	Higher education	Jointly with partner	Currently married	>=18 year	no	no	yes	>=90 days	male	male	no	Facility	GM7	276061	31	30-34	secondar	vodoun	15	3	50	less tha	at least	at least	richest	1	single b			9	1
5	1.49186	Nigeria	Late	Non-compliant	Non-compliant	urban	Low illiteracy	Low non-exposure	25-34	Primary education	4 to 6	2024-01-02	not exposed	Rich	2024-01-03	Optimal	Late	Facility	Higher education	Others	Currently married	>=18 year	yes	no	yes	<90 days	male	female	no	Facility	NG7	1491863	30	30-34	primary	vodoun	5	2	35	not at a	not at a	less tha	richer	2	single b	48		9	2
5	3.05451	Cote d'Ivoire	Early	Compliant	Compliant	urban	Low illiteracy	Low non-exposure	25-34	Higher education	4 to 6	2024-01-02	exposed	Rich	2024-01-03	Optimal	Early	Facility	Higher education	Others	Never married		no	no	yes	>=90 days	male	male	no	Facility	CI8	3054510	29	25-29	higher	vodoun	6	1	64	less tha	not at a	at least	richest	1	single b			9	1
5	0.769119	Cameroon	Early	Non-compliant	Non-compliant	urban	Low illiteracy	Low non-exposure	25-34	Higher education	4 to 6	2024-01-02	exposed	Rich	2024-01-03	Optimal	Early	Facility	Higher education	Jointly with partner	Currently married	>=18 year	yes	no	yes	>=90 days	male	female	yes	Facility	CM7	769119	30	30-34	higher	islam	4	1	34	at least	at least	at least	richer	1	single b				1
5	1.49186	Nigeria	Late	Non-compliant	Non-compliant	urban	Low illiteracy	Low non-exposure	25-34	Higher education	4 to 6	>2	exposed	Rich	2024-01-03	Optimal	Late	Facility	Higher education	Others	Currently married	>=18 year	yes	no	no		male	male	no	Facility	NG7	1491863	30	30-34	secondar	vodoun	5	3	36	less tha	at least	at least	richest	3	2nd of m	37		9	3
5	0.768559	Madagascar	Late	Non-compliant	Non-compliant	urban	Low illiteracy	Low non-exposure	25-34	Higher education	4 to 6	2024-01-02	exposed	Rich	2024-01-03	Optimal	Early	Facility	Higher education	Jointly with partner	Currently married	>=18 year	yes	no	yes	<90 days	male	male	no	Facility	MD7	768559	28	25-29	higher	vodoun	6	1	29	less tha	at least	less tha	richest	2	single b	36		10	2
5	1.39602	Guinea	Early	Compliant	Compliant	urban	Low illiteracy	Low non-exposure	25-34	Primary education	1 to 3	0	exposed	Rich	2024-01-03	Optimal	Early	Facility	Higher education	Women alone	Currently married	>=18 year	yes	no	yes		female	male	no	Facility	GN7	1396020	32	30-34	primary	vodoun	3	0	don't kn	not at a	at least	at least	richest	2	single b	35			2
5	0.575523	Zambia	Late	Non-compliant	Non-compliant	rural	Low illiteracy	Low non-exposure	15-24	No formal education	>6	2024-01-02	not exposed	Poor	2024-01-03	Optimal	Late	Home	Higher education	Others	Formerly married	<18 years	no	no	yes	>=90 days	female	male	no	home	ZM7	575523	23	20-24	no educa	other tr	8	1	44	not at a	not at a	less tha	poorest	2	single b	56		9	2
5	1.05038	Mali	Late	Non-compliant	Non-compliant	rural	Low illiteracy	Low non-exposure	25-34	No formal education	4 to 6	2024-01-02	not exposed	Poor	>3	Optimal	Late	Facility	No formal education	Others	Currently married	>=18 year	no	no	yes		male	male	no	Facility	ML7	1050377	33	30-34	no educa	vodoun	5	1	55	not at a	not at a	not at a	poorest	6	single b	57		9	6
5	1.49186	Nigeria	Early	Compliant	Compliant	urban	Low illiteracy	Low non-exposure	15-24	Higher education	>6	2024-01-02	exposed	Rich	2024-01-03	Optimal	Early	Facility	Higher education	Jointly with partner	Currently married	<18 years	yes	no	yes	>=90 days	male	female	no	Facility	NG7	1491863	18	15-19	secondar	vodoun	7	1	55	not at a	at least	at least	richer	1	single b			9	1
5	1.49186	Nigeria	Late	Non-compliant	Non-compliant	urban	Low illiteracy	Low non-exposure	35-49	Primary education	1 to 3	2024-01-02	not exposed	Poor	>3	Optimal	Late	Facility	Higher education	Others	Currently married	<18 years	yes	no	no		female	female	no	Facility	NG7	1491863	40	40-44	primary	other tr	3	1	40	not at a	less tha	not at a	poorer	6	single b	82		9	6
5	1.1574	Rwanda	Late	Non-compliant	Non-compliant	rural	Low illiteracy	Low non-exposure	35-49	Primary education	4 to 6	2024-01-02	exposed	Rich	>3	Optimal	Late	Facility	Primary education	Jointly with partner	Currently married	<18 years	yes	yes	yes	<90 days	female	female	yes	Facility	RW7	1157402	43	40-44	primary	other tr	6	2	43	less tha	at least	at least	richer	7	single b	61		9	7
5	1.39602	Guinea	Late	Non-compliant	Non-compliant	urban	Low illiteracy	Low non-exposure	25-34	Primary education	>6	2024-01-02	exposed	Rich	2024-01-03	Optimal	Early	Facility	Higher education	Others	Currently married	>=18 year	no	no	yes	>=90 days	female	female	no	Facility	GN7	1396020	28	25-29	primary	vodoun	9	1	86	not at a	at least	at least	richest	1	single b				1
5	3.05451	Cote d'Ivoire	Early	Compliant	Compliant	urban	Low illiteracy	Low non-exposure	15-24	No formal education	>6	2024-01-02	exposed	Rich	2024-01-03	suboptimal	Early	Facility	Higher education	Others	Currently married	>=18 year	yes	yes	yes	>=90 days	male	male	no	Facility	CI8	3054510	23	20-24	no educa	catholic	7	2	29	not at a	not at a	at least	richer	3	single b	22		9	3
5	0.769119	Cameroon	Late	Non-compliant	Non-compliant	urban	Low illiteracy	Low non-exposure	25-34	Primary education	4 to 6	2024-01-02	not exposed	Rich	>3	Optimal	Late	Facility	Higher education	Others	Never married		yes	no	yes	>=90 days	female	male	no	Facility	CM7	769119	34	30-34	primary	other tr	5	1	34	not at a	not at a	not at a	richer	5	single b	93			5
5	1.1574	Rwanda	Late	Non-compliant	Non-compliant	rural	Low illiteracy	Low non-exposure	15-24	Primary education	>6	2024-01-02	exposed	Poor	2024-01-03	Optimal	Late	Facility	Higher education	Others	Never married		no	yes	yes	<90 days	male	male	no	Facility	RW7	1157402	18	15-19	primary	other tr	9	2	54	not at a	at least	less tha	poorer	1	single b			9	1
5	1.49186	Nigeria	Early	Compliant	Compliant	urban	Low illiteracy	Low non-exposure	25-34	Higher education	>6	2024-01-02	exposed	Rich	>3	suboptimal	Early	Home	Higher education	Others	Currently married	<18 years	no	no	yes	>=90 days	male	female	no	home	NG7	1491863	26	25-29	secondar	other tr	8	2	28	not at a	at least	at least	richer	5	single b	22		9	5
5	1.39602	Guinea	Late	Non-compliant	Non-compliant	urban	Low illiteracy	Low non-exposure	35-49	No formal education	>6	2024-01-02	exposed	Rich	>3	suboptimal	Late	Facility	Higher education	Others	Currently married	<18 years	no	no	yes	<90 days	female	female	no	Facility	GN7	1396020	38	35-39	no educa	vodoun	9	2	38	not at a	at least	less tha	richer	10	single b	24			10
5	2.78253	Senegal	Early	Non-compliant	Non-compliant	urban	Low illiteracy	Low non-exposure	35-49	Higher education	4 to 6	2024-01-02	exposed	Rich	2024-01-03	Optimal	Early	Home	Higher education	Jointly with partner	Currently married	>=18 year	no		yes	>=90 days	male	female	no	home	SN7	2782525	41	40-44	higher	other tr	5	1	43	at least	not at a	less tha	richest	3	single b	48		9	3
5	0.560502	Liberia	Early	Compliant	Compliant	rural	Low illiteracy	Low non-exposure	25-34	Higher education	1 to 3	2024-01-02	exposed	Middle	2024-01-03	Optimal	Early	Facility	Higher education	Jointly with partner	Currently married	<18 years	yes	no	yes	>=90 days	male	female	no	Facility	LB7	560502	30	30-34	higher	vodoun	3	1	41	not at a	at least	not at a	middle	2	single b	133		9	2
5	0.769119	Cameroon	Late	Non-compliant	Non-compliant	urban	Low illiteracy	Low non-exposure	35-49	Higher education	>6	>2	exposed	Rich	>3	Optimal	Early	Facility	Higher education	Others	Formerly married	<18 years	no	no	yes	>=90 days	female	male	no	Facility	CM7	769119	39	35-39	secondar	other tr	10	4	59	not at a	not at a	at least	richest	6	2nd of m	35			6
5	0.575523	Zambia	Late	Non-compliant	Non-compliant	rural	Low illiteracy	Low non-exposure	25-34	Primary education	4 to 6	2024-01-02	not exposed	Poor	>3	suboptimal	Late	Home	No formal education	Others	Currently married	>=18 year	yes	no	yes	>=90 days	male	male	no	home	ZM7	575523	25	25-29	primary	other tr	4	1	26	not at a	not at a	not at a	poorest	4	single b	9		8	4
5	1.49186	Nigeria	Early	Non-compliant	Non-compliant	urban	Low illiteracy	Low non-exposure	35-49	Primary education	1 to 3	2024-01-02	exposed	Middle	>3	Optimal	Early	Facility	Higher education	Jointly with partner	Currently married	>=18 year	yes	no	yes	<90 days	female	male	no	Facility	NG7	1491863	45	45-49	primary	vodoun	3	1	45	not at a	at least	at least	middle	5	single b	90		9	5
5	1.49186	Nigeria	Late	Non-compliant	Non-compliant	urban	Low illiteracy	Low non-exposure	25-34	No formal education	1 to 3	2024-01-02	not exposed	Middle	2024-01-03	Optimal	Late	Facility	No formal education	Jointly with partner	Currently married	>=18 year	yes	no	no		female	female	no	Facility	NG7	1491863	25	25-29	no educa	other tr	3	2	33	not at a	not at a	not at a	middle	2	single b	36		9	2
5	0.560502	Liberia	Early	Non-compliant	Non-compliant	rural	Low illiteracy	Low non-exposure	25-34	Primary education	1 to 3	2024-01-02	not exposed	Poor	2024-01-03	Optimal	Early	Facility	Higher education	Jointly with partner	Currently married	<18 years	yes	no	yes		female	male	no	Facility	LB7	560502	33	30-34	primary	vodoun	3	1	33	not at a	less tha	not at a	poorest	3	single b	50		9	3
5	0.560502	Liberia	Early	Non-compliant	Non-compliant	rural	Low illiteracy	Low non-exposure	25-34	No formal education	1 to 3	2024-01-02	not exposed	Poor	2024-01-03	Optimal	Early	Facility	Higher education	Jointly with partner	Currently married	<18 years	yes	no	yes	<90 days	female	male	no	Facility	LB7	560502	29	25-29	no educa	vodoun	2	1	29	not at a	not at a	not at a	poorest	2	single b	142		9	2
5	2.78253	Senegal	Early	Non-compliant	Non-compliant	urban	Low illiteracy	Low non-exposure	25-34	Higher education	4 to 6	2024-01-02	not exposed	Rich	2024-01-03	Optimal	Early	Facility	Higher education	Others	Formerly married	>=18 year	yes		yes	>=90 days	male	female	no	Facility	SN7	2782525	34	30-34	higher	vodoun	5	1	26	less tha	less tha	less tha	richest	1	single b			9	1
5	1.44984	Tanzania	Late	Non-compliant	Non-compliant	rural	Low illiteracy	Low non-exposure	35-49	Primary education	4 to 6	2024-01-02	not exposed	Middle	>3	Optimal	Early	Facility	Primary education	Jointly with partner	Currently married	<18 years	yes	yes	yes	>=90 days	male	male	no	Facility	TZ8	1449836	43	40-44	primary		6	2	50	not at a	less tha	less tha	middle	5	single b	89		9	5
5	0.768559	Madagascar	Early	Non-compliant	Non-compliant	urban	Low illiteracy	Low non-exposure	15-24	Higher education	1 to 3	2024-01-02	exposed	Rich	2024-01-03	Optimal	Early	Facility	Higher education	Women alone	Currently married	>=18 year	yes	no	yes	<90 days	male	male	yes	Facility	MD7	768559	22	20-24	secondar	other tr	3	1	41	at least	at least	at least	richest	1	single b			9	1
5	1.1574	Rwanda	Early	Non-compliant	Non-compliant	rural	Low illiteracy	Low non-exposure	35-49	Primary education	4 to 6	>2	not exposed	Rich	2024-01-03	suboptimal	Early	Facility	Primary education	Women alone	Currently married	>=18 year	yes	yes	no		male	male	no	Facility	RW7	1157402	36	35-39	primary	other tr	5	3	41	not at a	less tha	less tha	richest	3	single b	14		9	3
5	0.577868	Benin	Late	Compliant	Compliant	rural	Low illiteracy	Low non-exposure	25-34	Primary education	4 to 6	2024-01-02	not exposed	Poor	>3	suboptimal	Late	Facility	No formal education	Others	Currently married	>=18 year	yes	no	no		male	female	no	Facility	BJ7	577868	33	30-34	primary	protesta	5	1	38	not at a	less tha	not at a	poorer	4	single b	25		9	4
5	0.577868	Benin	Early	Non-compliant	Non-compliant	rural	Low illiteracy	Low non-exposure	15-24	No formal education	>6	2024-01-02	not exposed	Poor	2024-01-03	Optimal	Early	Facility	No formal education	Jointly with partner	Currently married	<18 years	yes	no	yes	<90 days	female	male	no	Facility	BJ7	577868	22	20-24	no educa	other pr	11	2	48	not at a	not at a	not at a	poorer	2	single b	45		9	2
5	1.05038	Mali	Early	Non-compliant	Non-compliant	rural	Low illiteracy	Low non-exposure	25-34	No formal education	4 to 6	2024-01-02	not exposed	Middle	>3	Optimal	Early	Facility	No formal education	Others	Currently married	>=18 year	yes	no	yes	<90 days	female	female	no	Facility	ML7	1050377	32	30-34	no educa	vodoun	6	1	32	not at a	not at a	not at a	middle	4	single b	94		9	4
5	1.49186	Nigeria	Late	Non-compliant	Non-compliant	urban	Low illiteracy	Low non-exposure	35-49	Higher education	>6	2024-01-02	not exposed	Middle	>3	suboptimal	Early	Facility	Higher education	Others	Currently married	>=18 year	yes	no	yes	<90 days	male	male	no	Facility	NG7	1491863	39	35-39	secondar	vodoun	8	2	54	not at a	not at a	not at a	middle	6	single b	27		9	6
5	1.05038	Mali	Late	Non-compliant	Non-compliant	rural	Low illiteracy	Low non-exposure	35-49	No formal education	>6	>2	not exposed	Middle	>3	Optimal	Late	Facility	No formal education	Others	Currently married	<18 years	no	no	yes		male	female	no	Facility	ML7	1050377	39	35-39	no educa	vodoun	10	3	41	not at a	not at a	not at a	middle	9	single b	44		9	9
5	1.05038	Mali	Late	Non-compliant	Non-compliant	rural	Low illiteracy	Low non-exposure	25-34	No formal education	>6	2024-01-02	exposed	Rich	>3	suboptimal	Early	Facility	No formal education	Others	Currently married	>=18 year	no	no	yes		male	female	no	Facility	ML7	1050377	26	25-29	no educa	vodoun	9	2	75	not at a	at least	at least	richer	5	single b	25		9	5
5	1.05038	Mali	Early	Non-compliant	Non-compliant	rural	Low illiteracy	Low non-exposure	25-34	No formal education	>6	2024-01-02	exposed	Poor	2024-01-03	suboptimal	Early	Home	No formal education	Others	Currently married	>=18 year	no	no	yes		male	female	no	home	ML7	1050377	25	25-29	no educa	vodoun	8	1	60	not at a	at least	at least	poorer	2	single b	29		9	2
5	1.44984	Tanzania	Late	Non-compliant	Non-compliant	rural	Low illiteracy	Low non-exposure	25-34	No formal education	1 to 3	2024-01-02	not exposed	Poor	2024-01-03	Optimal	Early	Facility	Primary education	Jointly with partner	Currently married	>=18 year	no	no	yes	<90 days	male	female	yes	Facility	TZ8	1449836	34	30-34	no educa		3	1	36	not at a	not at a	not at a	poorest	3	single b	72		9	3
5	1.05038	Mali	Early	Non-compliant	Non-compliant	rural	Low illiteracy	Low non-exposure	35-49	No formal education	4 to 6	2024-01-02	exposed	Rich	>3	Optimal	Early	Facility	No formal education	Others	Currently married	>=18 year	no	no	yes		female	male	no	Facility	ML7	1050377	42	40-44	no educa	vodoun	4	2	42	not at a	at least	at least	richer	4	single b	35		9	4
5	1.05038	Mali	Late	Non-compliant	Non-compliant	rural	Low illiteracy	Low non-exposure	25-34	No formal education	4 to 6	2024-01-02	not exposed	Rich	>3	suboptimal	Early	Facility	No formal education	Others	Currently married	<18 years	no	no	yes	<90 days	male	female	yes	Facility	ML7	1050377	28	25-29	no educa	vodoun	5	1	40	not at a	not at a	not at a	richer	4	single b	32		9	4
5	2.78253	Senegal	Early	Non-compliant	Non-compliant	urban	Low illiteracy	Low non-exposure	35-49	Higher education	>6	2024-01-02	exposed	Rich	2024-01-03	Optimal	Early	Facility	Higher education	Women alone	Currently married	>=18 year	yes		yes	>=90 days	female	male	no	Facility	SN7	2782525	35	35-39	higher	vodoun	8	1	64	at least	at least	at least	richest	3	single b	68		9	3
5	1.1574	Rwanda	Early	Non-compliant	Non-compliant	rural	Low illiteracy	Low non-exposure	15-24	Higher education	4 to 6	2024-01-02	exposed	Rich	2024-01-03	Optimal	Early	Facility	Higher education	Women alone	Currently married	>=18 year	yes	yes	yes	<90 days	male	male	no	Facility	RW7	1157402	20	20-24	secondar	other tr	5	1	27	not at a	at least	not at a	richest	1	single b			9	1
5	1.39602	Guinea	Early	Non-compliant	Non-compliant	urban	Low illiteracy	Low non-exposure	25-34	Higher education	>6	2024-01-02	exposed	Rich	2024-01-03	Optimal	Early	Facility	Higher education	Others	Currently married	>=18 year	yes	no	yes		male	male	no	Facility	GN7	1396020	33	30-34	higher	vodoun	10	2	37	less tha	less tha	at least	richest	2	single b	40			2
5	1.12844	Kenya	Late	Non-compliant	Non-compliant	urban	Low illiteracy	Low non-exposure	25-34	Primary education	4 to 6	2024-01-02	exposed	Rich	2024-01-03	Optimal	Late	Facility	Higher education	Others	Currently married	>=18 year	no		yes	<90 days	male	male	no	Facility	KE8	1128445	31	30-34	primary	other	4	1	49	not at a	less tha	at least	richer	2	single b	42		9	2
5	0.769119	Cameroon	Early	Non-compliant	Non-compliant	urban	Low illiteracy	Low non-exposure	25-34	Primary education	4 to 6	2024-01-02	exposed	Rich	2024-01-03	suboptimal	Early	Facility	Higher education	Others	Currently married	>=18 year	yes	no	yes	<90 days	male	female	yes	Facility	CM7	769119	30	30-34	primary	vodoun	6	2	26	not at a	not at a	at least	richest	3	single b	11			3
5	0.276061	Gambia	Late	Non-compliant	Non-compliant	urban	Low illiteracy	Low non-exposure	35-49	No formal education	>6	>2	exposed	Rich	>3	Optimal	Late	Facility	Higher education	Women alone	Currently married	>=18 year	yes	no	yes	>=90 days	male	male	no	Facility	GM7	276061	39	35-39	no educa	vodoun	15	3	50	not at a	less tha	at least	richest	6	single b	69		9	6
5	0.577868	Benin	Early	Non-compliant	Non-compliant	rural	Low illiteracy	Low non-exposure	15-24	No formal education	>6	2024-01-02	not exposed	Poor	2024-01-03	Optimal	Early	Facility	No formal education	Others	Currently married	>=18 year	yes	no	yes	>=90 days	male	male	no	Facility	BJ7	577868	20	20-24	no educa	protesta	10	2	38	not at a	less tha	not at a	poorer	1	single b			9	1
5	0.577868	Benin	Late	Non-compliant	Non-compliant	rural	Low illiteracy	Low non-exposure	35-49	No formal education	>6	2024-01-02	not exposed	Poor	>3	suboptimal	Late	Facility	No formal education	Others	Currently married	>=18 year	yes	no	yes	>=90 days	male	male	yes	Facility	BJ7	577868	38	35-39	no educa	other ch	8	2	43	not at a	not at a	not at a	poorest	5	single b	21		9	5
5	1.05038	Mali	Late	Non-compliant	Non-compliant	rural	Low illiteracy	Low non-exposure	35-49	No formal education	4 to 6	2024-01-02	not exposed	Poor	>3	Optimal	Early	Facility	No formal education	Women alone	Currently married	>=18 year	yes	no	yes	<90 days	female	female	no	Facility	ML7	1050377	43	40-44	no educa	vodoun	5	2	43	not at a	not at a	not at a	poorest	9	single b	42		9	9
5	1.1574	Rwanda	Early	Non-compliant	Non-compliant	rural	Low illiteracy	Low non-exposure	25-34	Primary education	4 to 6	2024-01-02	exposed	Poor	>3	Optimal	Early	Facility	Higher education	Others	Never married		yes	yes	yes	<90 days	female	female	no	Facility	RW7	1157402	32	30-34	primary	97	5	2	32	not at a	at least	less tha	poorest	4	single b	46		9	4
5	1.39602	Guinea	Early	Non-compliant	Non-compliant	urban	Low illiteracy	Low non-exposure	25-34	No formal education	4 to 6	2024-01-02	exposed	Rich	2024-01-03	suboptimal	Early	Facility	Higher education	Others	Currently married	<18 years	yes	no	yes	>=90 days	male	female	no	Facility	GN7	1396020	28	25-29	no educa	vodoun	5	2	38	not at a	not at a	at least	richest	3	single b	27			3
5	0.276061	Gambia	Early	Non-compliant	Non-compliant	urban	Low illiteracy	Low non-exposure	25-34	No formal education	1 to 3	2024-01-02	exposed	Middle	2024-01-03	Optimal	Early	Facility	No formal education	Women alone	Currently married	>=18 year	yes	no	yes	<90 days	male	female	no	Facility	GM7	276061	29	25-29	no educa	vodoun	3	1	35	not at a	at least	at least	middle	3	single b	34		9	3
5	1.39602	Guinea	Early	Non-compliant	Non-compliant	urban	Low illiteracy	Low non-exposure	15-24	Higher education	>6	2024-01-02	exposed	Rich	2024-01-03	Optimal	Early	Facility	Higher education	Others	Never married		yes	no	yes	<90 days	female	female	no	Facility	GN7	1396020	24	20-24	secondar	vodoun	9	2	38	less tha	at least	at least	richer	1	single b				1
5	1.1574	Rwanda	Early	Non-compliant	Non-compliant	rural	Low illiteracy	Low non-exposure	25-34	Higher education	4 to 6	>2	exposed	Rich	>3	suboptimal	Early	Facility	Higher education	Jointly with partner	Currently married	>=18 year	yes	yes	yes	<90 days	female	female	no	Facility	RW7	1157402	30	30-34	secondar	islam	5	3	29	less tha	at least	less tha	richer	4	single b	27		9	4
5	0.577868	Benin	Late	Non-compliant	Non-compliant	rural	Low illiteracy	Low non-exposure	15-24	Higher education	>6	2024-01-02	exposed	Poor	2024-01-03	Optimal	Late	Facility	Higher education	Others	Formerly married	<18 years	no	no	yes	<90 days	female	male	no	Facility	BJ7	577868	22	20-24	secondar	protesta	11	2	48	at least	not at a	not at a	poorer	1	single b			9	1
5	1.81368	Sierra Leone	Late	Compliant	Compliant	urban	Low illiteracy	Low non-exposure	25-34	Primary education	4 to 6	2024-01-02	exposed	Rich	2024-01-03	Optimal	Late	Facility	Higher education	Others	Currently married	>=18 year	yes	no	yes	>=90 days	male	female	yes	Facility	SL7	1813684	34	30-34	primary	vodoun	4	1	74	not at a	not at a	at least	richest	3	single b	67		9	3
5	3.05451	Cote d'Ivoire	Early	Non-compliant	Non-compliant	urban	Low illiteracy	Low non-exposure	25-34	No formal education	4 to 6	2024-01-02	exposed	Rich	>3	Optimal	Early	Facility	Primary education	Others	Currently married	<18 years	no	no	yes	<90 days	male	male	yes	Facility	CI8	3054510	29	25-29	no educa	vodoun	6	2	41	not at a	not at a	at least	richest	5	single b	37		9	5
5	1.1574	Rwanda	Late	Non-compliant	Non-compliant	rural	Low illiteracy	Low non-exposure	25-34	Higher education	4 to 6	2024-01-02	exposed	Rich	2024-01-03	Optimal	Early	Facility	Higher education	Jointly with partner	Currently married	>=18 year	yes	yes	no		male	female	no	Facility	RW7	1157402	26	25-29	secondar	vodoun	4	1	30	less tha	at least	less tha	richer	1	single b			9	1
5	1.05038	Mali	Late	Non-compliant	Non-compliant	rural	Low illiteracy	Low non-exposure	35-49	No formal education	>6	>2	not exposed	Rich	>3	suboptimal	Early	Facility	No formal education	Others	Currently married	>=18 year	no	no	yes	<90 days	male	female	no	Facility	ML7	1050377	37	35-39	no educa	vodoun	8	3	43	not at a	not at a	not at a	richer	6	single b	23		9	6
5	1.1574	Rwanda	Late	Non-compliant	Non-compliant	rural	Low illiteracy	Low non-exposure	15-24	Higher education	>6	2024-01-02	exposed	Rich	2024-01-03	Optimal	Early	Facility	Higher education	Others	Never married		yes	yes	yes	<90 days	male	male	no	Facility	RW7	1157402	22	20-24	secondar	vodoun	8	1	36	not at a	at least	at least	richest	1	single b			9	1
5	0.276061	Gambia	Early	Non-compliant	Non-compliant	urban	Low illiteracy	Low non-exposure	25-34	Higher education	>6	>2	exposed	Rich	2024-01-03	suboptimal	Early	Facility	Higher education	Others	Currently married	<18 years	no	no	yes	>=90 days	male	male	no	Facility	GM7	276061	27	25-29	secondar	vodoun	37	4	48	not at a	not at a	at least	richest	3	single b	29		10	3
5	1.39602	Guinea	Late	Non-compliant	Non-compliant	urban	Low illiteracy	Low non-exposure	35-49	No formal education	>6	2024-01-02	exposed	Rich	>3	suboptimal	Early	Facility	No formal education	Others	Currently married	<18 years	yes	no	yes	>=90 days	male	male	yes	Facility	GN7	1396020	39	35-39	no educa	vodoun	8	1	52	not at a	less tha	at least	richest	4	single b	25			4
5	0.577868	Benin	Early	Non-compliant	Non-compliant	rural	Low illiteracy	Low non-exposure	25-34	No formal education	4 to 6	2024-01-02	not exposed	Poor	2024-01-03	Optimal	Early	Facility	No formal education	Others	Currently married	<18 years	yes	no	yes	<90 days	male	male	no	Facility	BJ7	577868	25	25-29	no educa	no relig	6	2	32	not at a	not at a	not at a	poorer	3	single b	33		9	3
5	1.05038	Mali	Late	Non-compliant	Non-compliant	rural	Low illiteracy	Low non-exposure	35-49	No formal education	>6	>2	exposed	Rich	>3	suboptimal	Late	Facility	No formal education	Others	Currently married	<18 years	no	no	yes		male	female	no	Facility	ML7	1050377	37	35-39	no educa	vodoun	10	3	45	not at a	at least	at least	richer	8	single b	29		9	8
5	0.575523	Zambia	Early	Non-compliant	Non-compliant	rural	Low illiteracy	Low non-exposure	35-49	Primary education	>6	>2	exposed	Poor	>3	suboptimal	Early	Home	No formal education	Others	Currently married	<18 years	no	no	yes	>=90 days	male	female	no	home	ZM7	575523	45	45-49	primary	vodoun	10	4	56	not at a	at least	not at a	poorest	10	single b	29		9	10
5	1.44984	Tanzania	Late	Non-compliant	Non-compliant	rural	Low illiteracy	Low non-exposure	25-34	Primary education	4 to 6	2024-01-02	not exposed	Middle	>3	Optimal	Late	Facility	No formal education	Jointly with partner	Currently married	>=18 year	no	no	yes	<90 days	male	male	no	Facility	TZ8	1449836	34	30-34	primary		5	1	41	not at a	less tha	not at a	middle	5	single b	67		9	5
5	1.1574	Rwanda	Late	Non-compliant	Non-compliant	rural	Low illiteracy	Low non-exposure	15-24	Higher education	>6	2024-01-02	exposed	Rich	2024-01-03	Optimal	Early	Facility	Higher education	Others	Formerly married	>=18 year	yes	yes	yes	<90 days	male	male	no	Facility	RW7	1157402	24	20-24	secondar	other tr	8	1	36	less tha	at least	less tha	richest	1	single b			9	1
5	0.560502	Liberia	Early	Compliant	Compliant	rural	Low illiteracy	Low non-exposure	25-34	Higher education	1 to 3	2024-01-02	exposed	Rich	2024-01-03	Optimal	Early	Facility	Higher education	Others	Never married		yes	yes	yes	>=90 days	female	male	no	Facility	LB7	560502	26	25-29	secondar	vodoun	3	2	26	not at a	at least	at least	richer	2	single b	38		9	2
6	1.04185	Nigeria	Late	Non-compliant	Non-compliant	rural	Low illiteracy	Low non-exposure	25-34	Higher education	4 to 6	2024-01-02	exposed	Middle	2024-01-03	Optimal	Early	Facility	Higher education	Others	Currently married	>=18 year	yes	no	yes	<90 days	female	male	no	Facility	NG7	1041854	27	25-29	secondar	other tr	4	1	27	at least	at least	at least	middle	2	single b	70		9	2
6	0.772355	Guinea	Late	Non-compliant	Non-compliant	rural	Low illiteracy	Low non-exposure	15-24	No formal education	>6	>2	exposed	Poor	2024-01-03	suboptimal	Late	Home	No formal education	Others	Currently married	<18 years	no	no	yes	<90 days	male	male	no	home	GN7	772355	21	20-24	no educa	vodoun	14	5	38	not at a	at least	not at a	poorer	3	single b	20			3
6	2.51489	Liberia	Late	Non-compliant	Non-compliant	urban	Low illiteracy	Low non-exposure	15-24	Higher education	4 to 6	2024-01-02	exposed	Rich	2024-01-03	suboptimal	Late	Facility	Higher education	Others	Never married		no	no	yes	<90 days	female	male	no	Facility	LB7	2514891	22	20-24	secondar	vodoun	5	2	22	less tha	less tha	at least	richest	2	single b	30		9	2
6	0.649676	Madagascar	Early	Compliant	Compliant	urban	Low illiteracy	Low non-exposure	25-34	Higher education	4 to 6	2024-01-02	exposed	Rich	2024-01-03	suboptimal	Early	Facility	Higher education	Jointly with partner	Currently married	>=18 year	yes	yes	yes	>=90 days	male	female	no	Facility	MD7	649676	34	30-34	higher	vodoun	5	2	57	less tha	at least	at least	richest	2	single b	19		9	2
6	1.8239	Rwanda	Early	Non-compliant	Non-compliant	rural	Low illiteracy	Low non-exposure	35-49	Primary education	4 to 6	0	exposed	Rich	2024-01-03	Optimal	Early	Facility	Higher education	Others	Formerly married	>=18 year	yes	yes	yes	<90 days	male	male	yes	Facility	RW7	1823904	43	40-44	primary	other tr	4	0	52	not at a	at least	less tha	richer	3	single b	125		9	3
6	0.148278	Gambia	Early	Non-compliant	Non-compliant	urban	Low illiteracy	Low non-exposure	35-49	Primary education	>6	2024-01-02	exposed	Rich	>3	Optimal	Early	Facility	No formal education	Jointly with partner	Currently married	>=18 year	yes	no	yes	>=90 days	male	female	yes	Facility	GM7	148278	39	35-39	primary	vodoun	12	2	44	not at a	at least	at least	richest	4	single b	39		10	4
6	0.782191	Benin	Early	Non-compliant	Non-compliant	rural	Low illiteracy	Low non-exposure	35-49	No formal education	>6	2024-01-02	not exposed	Poor	>3	Optimal	Early	Home	No formal education	Jointly with partner	Currently married	<18 years	no	no	yes	>=90 days	male	male	no	home	BJ7	782191	37	35-39	no educa	islam	7	1	45	not at a	not at a	not at a	poorer	6	single b	36		9	6
6	1.27682	Kenya	Late	Non-compliant	Non-compliant	urban	Low illiteracy	Low non-exposure	15-24	Higher education	>6	2024-01-02	exposed	Middle	2024-01-03	Optimal	Late	Facility	Higher education	Others	Formerly married	>=18 year	no		yes	<90 days	female	female	no	Facility	KE8	1276816	21	20-24	secondar	other tr	7	2	40	not at a	at least	at least	middle	1	single b			9	1
6	0.148278	Gambia	Early	Non-compliant	Non-compliant	urban	Low illiteracy	Low non-exposure	35-49	Higher education	>6	2024-01-02	exposed	Rich	2024-01-03	Optimal	Early	Facility	Higher education	Others	Currently married	>=18 year	yes	yes	yes	>=90 days	male	male	yes	Facility	GM7	148278	35	35-39	secondar	vodoun	12	2	44	not at a	at least	at least	richest	3	single b	45		9	3
6	1.8239	Rwanda	Early	Non-compliant	Non-compliant	rural	Low illiteracy	Low non-exposure	25-34	Primary education	4 to 6	2024-01-02	not exposed	Poor	2024-01-03	Optimal	Early	Facility	Primary education	Others	Currently married	>=18 year	yes	yes	yes	<90 days	male	male	no	Facility	RW7	1823904	30	30-34	primary	islam	4	1	32	not at a	less tha	less tha	poorer	1	single b			9	1
6	0.564155	Zambia	Early	Non-compliant	Non-compliant	urban	Low illiteracy	Low non-exposure	35-49	Primary education	>6	2024-01-02	exposed	Rich	>3	suboptimal	Early	Facility	Primary education	Jointly with partner	Currently married	<18 years	no	no	yes	>=90 days	male	male	no	Facility	ZM7	564155	40	40-44	primary	other tr	9	1	50	not at a	at least	almost e	richer	8	single b	25		9	8
6	1.27682	Kenya	Early	Compliant	Compliant	urban	Low illiteracy	Low non-exposure	35-49	Primary education	>6	2024-01-02	not exposed	Poor	>3	Optimal	Early	Facility	Higher education	Others	Formerly married	>=18 year	yes		yes	>=90 days	female	male	no	Facility	KE8	1276816	47	45-49	primary	celestes	7	2	45	not at a	not at a	not at a	poorer	4	single b	137		9	4
6	0.782191	Benin	Late	Non-compliant	Non-compliant	rural	Low illiteracy	Low non-exposure	15-24	No formal education	>6	2024-01-02	not exposed	Poor	2024-01-03	suboptimal	Late	Facility	No formal education	Jointly with partner	Currently married	<18 years	no	no	yes	<90 days	male	female	no	Facility	BJ7	782191	18	15-19	no educa	islam	7	1	38	not at a	not at a	not at a	poorest	2	single b	26		9	2
6	0.564155	Zambia	Early	Non-compliant	Non-compliant	urban	Low illiteracy	Low non-exposure	15-24	Primary education	4 to 6	0	not exposed	Rich	2024-01-03	Optimal	Early	Home	Higher education	Women alone	Currently married	>=18 year	yes	no	yes	>=90 days	male	female	no	home	ZM7	564155	23	20-24	primary	other tr	6	0	62	not at a	not at a	less tha	richer	1	single b			9	1
6	1.48333	Mali	Late	Non-compliant	Non-compliant	rural	Low illiteracy	Low non-exposure	25-34	No formal education	>6	2024-01-02	exposed	Rich	>3	Optimal	Late	Facility	Higher education	Jointly with partner	Currently married	<18 years	no	no	yes	<90 days	male	male	no	Facility	ML7	1483334	25	25-29	no educa	vodoun	8	2	35	not at a	at least	at least	richest	5	single b	39		9	5
6	0.649676	Madagascar	Early	Non-compliant	Non-compliant	urban	Low illiteracy	Low non-exposure	25-34	Higher education	4 to 6	2024-01-02	exposed	Rich	2024-01-03	suboptimal	Early	Facility	Higher education	Jointly with partner	Currently married	>=18 year	no	no	yes	>=90 days	male	male	no	Facility	MD7	649676	30	30-34	higher	other tr	4	2	29	less tha	not at a	at least	richest	2	single b	24		9	2
6	0.752885	Sierra Leone	Early	Non-compliant	Non-compliant	urban	Low illiteracy	Low non-exposure	35-49	Higher education	1 to 3	0	exposed	Rich	2024-01-03	Optimal	Early	Facility	Higher education	Others	Formerly married	>=18 year	yes	yes	yes		female	female	yes	Facility	SL7	752885	35	35-39	higher	vodoun	1	0	36	at least	at least	at least	richest	3	single b	88		9	3
6	0.148278	Gambia	Early	Non-compliant	Non-compliant	urban	Low illiteracy	Low non-exposure	35-49	Higher education	4 to 6	2024-01-02	exposed	Rich	2024-01-03	Optimal	Early	Facility	No formal education	Others	Currently married	>=18 year	yes	no	yes	>=90 days	male	male	no	Facility	GM7	148278	45	45-49	secondar	vodoun	4	1	53	not at a	not at a	at least	richest	2	single b	156		10	2
6	0.782191	Benin	Late	Non-compliant	Non-compliant	rural	Low illiteracy	Low non-exposure	25-34	No formal education	>6	>2	not exposed	Poor	2024-01-03	suboptimal	Late	Facility	No formal education	Others	Currently married	>=18 year	yes	no	yes	>=90 days	male	male	no	Facility	BJ7	782191	25	25-29	no educa	islam	7	3	68	not at a	not at a	not at a	poorest	3	single b	29		9	3
6	1.27682	Kenya	Late	Non-compliant	Non-compliant	urban	Low illiteracy	Low non-exposure	25-34	Higher education	>6	2024-01-02	exposed	Poor	2024-01-03	Optimal	Late	Facility	Higher education	Others	Currently married	>=18 year	yes		yes	>=90 days	female	male	no	Facility	KE8	1276816	27	25-29	secondar	celestes	7	2	45	not at a	at least	not at a	poorer	1	single b			9	1
6	0.649676	Madagascar	Early	Non-compliant	Non-compliant	urban	Low illiteracy	Low non-exposure	25-34	Higher education	4 to 6	2024-01-02	exposed	Rich	2024-01-03	Optimal	Early	Facility	Higher education	Jointly with partner	Currently married	>=18 year	no	no	yes	<90 days	male	female	no	Facility	MD7	649676	25	25-29	secondar	other tr	6	1	55	not at a	at least	at least	richest	1	single b			9	1
6	1.64531	Tanzania	Late	Non-compliant	Non-compliant	rural	Low illiteracy	Low non-exposure	15-24	Primary education	4 to 6	2024-01-02	not exposed	Poor	2024-01-03	Optimal	Late	Home	No formal education	Jointly with partner	Currently married	>=18 year	yes	no	no		male	female	no	home	TZ8	1645314	24	20-24	primary		4	1	25	not at a	not at a	not at a	poorest	2	single b	45		9	2
6	1.8239	Rwanda	Early	Non-compliant	Non-compliant	rural	Low illiteracy	Low non-exposure	15-24	Primary education	1 to 3	2024-01-02	exposed	Middle	2024-01-03	Optimal	Early	Facility	Primary education	Jointly with partner	Currently married	<18 years	yes	yes	yes	<90 days	male	female	no	Facility	RW7	1823904	21	20-24	primary	vodoun	3	1	24	less tha	at least	less tha	middle	1	single b			9	1
6	1.04185	Nigeria	Late	Non-compliant	Non-compliant	rural	Low illiteracy	Low non-exposure	15-24	Higher education	>6	2024-01-02	not exposed	Middle	2024-01-03	Optimal	Late	Facility	Higher education	Others	Currently married	<18 years	no	no	yes	<90 days	male	female	no	Facility	NG7	1041854	18	15-19	secondar	other tr	7	1	58	not at a	not at a	not at a	middle	1	single b			9	1
6	1.04185	Nigeria	Early	Compliant	Compliant	rural	Low illiteracy	Low non-exposure	35-49	No formal education	>6	>2	not exposed	Rich	>3	suboptimal	Early	Facility	Higher education	Others	Currently married	<18 years	yes	no	no		male	female	no	Facility	NG7	1041854	46	45-49	no educa	other tr	10	3	54	not at a	not at a	not at a	richer	10	single b	29		9	10
6	2.9971	Cote d'Ivoire	Early	Non-compliant	Non-compliant	urban	Low illiteracy	Low non-exposure	25-34	Higher education	>6	0	exposed	Rich	2024-01-03	suboptimal	Early	Facility	No formal education	Jointly with partner	Currently married	>=18 year	no	no	yes	>=90 days	female	male	yes	Facility	CI8	2997096	31	30-34	secondar	catholic	7	0	45	less tha	at least	at least	richest	3	single b	32		7	3
6	0.782191	Benin	Late	Non-compliant	Non-compliant	rural	Low illiteracy	Low non-exposure	25-34	No formal education	4 to 6	2024-01-02	not exposed	Poor	>3	Optimal	Late	Facility	No formal education	Others	Currently married	<18 years	yes	no	yes	>=90 days	male	female	no	Facility	BJ7	782191	25	25-29	no educa	islam	6	2	32	not at a	less tha	not at a	poorest	4	single b	54		9	4
6	2.51489	Liberia	Early	Non-compliant	Non-compliant	urban	Low illiteracy	Low non-exposure	15-24	Primary education	1 to 3	2024-01-02	not exposed	Middle	2024-01-03	Optimal	Early	Home	Higher education	Jointly with partner	Currently married	>=18 year	yes	no	yes	>=90 days	male	female	yes	home	LB7	2514891	24	20-24	primary	vodoun	3	1	22	not at a	less tha	less tha	middle	1	single b			9	1
6	0.581133	Mauritania	Early	Non-compliant	Non-compliant	urban	Low illiteracy	Low non-exposure	25-34	No formal education	1 to 3	2024-01-02	not exposed	Middle	2024-01-03	Optimal	Early	Home	No formal education	Others	Currently married	>=18 year	yes	no	yes	>=90 days	male	male	no	home	MR7	581133	34	30-34	no educa		3	1	50	not at a	not at a	not at a	middle	1	single b			8	1
6	1.48333	Mali	Late	Non-compliant	Non-compliant	rural	Low illiteracy	Low non-exposure	25-34	No formal education	>6	2024-01-02	not exposed	Middle	>3	suboptimal	Late	Facility	No formal education	Others	Currently married	>=18 year	yes	no	yes	<90 days	female	female	no	Facility	ML7	1483334	33	30-34	no educa	vodoun	8	1	33	not at a	not at a	not at a	middle	6	single b	16		9	6
6	1.27682	Kenya	Late	Non-compliant	Non-compliant	urban	Low illiteracy	Low non-exposure	25-34	No formal education	1 to 3	2024-01-02	not exposed	Poor	2024-01-03	Optimal	Late	Facility	Higher education	Jointly with partner	Currently married	<18 years	no		yes	>=90 days	male	male	no	Facility	KE8	1276816	25	25-29	no educa	celestes	3	1	46	not at a	not at a	not at a	poorer	3	single b	45		9	3
6	0.148278	Gambia	Late	Non-compliant	Non-compliant	urban	Low illiteracy	Low non-exposure	35-49	No formal education	>6	2024-01-02	exposed	Rich	>3	Optimal	Early	Facility	Primary education	Women alone	Currently married	>=18 year	yes	no	yes	>=90 days	male	male	no	Facility	GM7	148278	38	35-39	no educa	vodoun	10	1	46	not at a	less tha	at least	richest	4	single b	54		9	4
6	2.9971	Cote d'Ivoire	Early	Non-compliant	Non-compliant	urban	Low illiteracy	Low non-exposure	25-34	Primary education	4 to 6	2024-01-02	exposed	Rich	2024-01-03	Optimal	Early	Facility	Higher education	Jointly with partner	Currently married	>=18 year	no	no	yes	>=90 days	male	male	no	Facility	CI8	2997096	29	25-29	primary	catholic	4	2	36	not at a	not at a	at least	richest	3	single b	46		9	3
6	1.64531	Tanzania	Early	Non-compliant	Non-compliant	rural	Low illiteracy	Low non-exposure	15-24	No formal education	1 to 3	2024-01-02	not exposed	Poor	2024-01-03	Optimal	Early	Facility	Primary education	Jointly with partner	Currently married	<18 years	yes	no	yes	>=90 days	male	female	no	Facility	TZ8	1645314	16	15-19	no educa		3	1	21	not at a	not at a	not at a	poorest	1	single b			9	1
6	2.51489	Liberia	Early	Non-compliant	Non-compliant	urban	Low illiteracy	Low non-exposure	25-34	Higher education	4 to 6	2024-01-02	exposed	Rich	2024-01-03	Optimal	Early	Facility	Higher education	Others	Never married		yes	no	yes	>=90 days	male	male	yes	Facility	LB7	2514891	29	25-29	secondar	vodoun	4	1	52	less tha	at least	at least	richest	2	single b	90		10	2
6	0.772355	Guinea	Late	Non-compliant	Non-compliant	rural	Low illiteracy	Low non-exposure	25-34	No formal education	>6	2024-01-02	exposed	Poor	>3	suboptimal	Late	Facility	No formal education	Others	Currently married	<18 years	no	no	yes	<90 days	male	male	no	Facility	GN7	772355	28	25-29	no educa	vodoun	9	1	53	not at a	at least	not at a	poorer	6	single b	20			6
6	0.564155	Zambia	Early	Non-compliant	Non-compliant	urban	Low illiteracy	Low non-exposure	25-34	Primary education	4 to 6	0	exposed	Rich	>3	Optimal	Early	Facility	Primary education	Women alone	Currently married	>=18 year	yes	no	yes	>=90 days	male	female	no	Facility	ZM7	564155	32	30-34	primary	other tr	5	0	40	not at a	at least	almost e	richer	4	single b	41		9	4
6	0.564155	Zambia	Late	Non-compliant	Non-compliant	urban	Low illiteracy	Low non-exposure	15-24	Higher education	>6	2024-01-02	exposed	Rich	2024-01-03	Optimal	Late	Facility	Higher education	Others	Never married		no	no	yes	>=90 days	male	male	no	Facility	ZM7	564155	19	15-19	secondar	other tr	7	1	38	not at a	at least	almost e	richer	1	single b			9	1
6	1.8239	Rwanda	Late	Non-compliant	Non-compliant	rural	Low illiteracy	Low non-exposure	15-24	Primary education	1 to 3	2024-01-02	not exposed	Poor	2024-01-03	suboptimal	Late	Facility	Higher education	Others	Never married		yes	yes	yes	<90 days	female	female	no	Facility	RW7	1823904	24	20-24	primary	other tr	3	2	24	not at a	less tha	not at a	poorest	2	single b	20		9	2
6	0.772355	Guinea	Late	Non-compliant	Non-compliant	rural	Low illiteracy	Low non-exposure	35-49	No formal education	>6	>2	exposed	Poor	>3	Optimal	Late	Facility	No formal education	Others	Currently married	<18 years	no	no	yes	<90 days	male	male	yes	Facility	GN7	772355	35	35-39	no educa	vodoun	8	3	48	not at a	at least	at least	poorest	7	single b	47			7
6	2.51489	Liberia	Early	Compliant	Compliant	urban	Low illiteracy	Low non-exposure	25-34	Higher education	>6	2024-01-02	not exposed	Rich	>3	suboptimal	Early	Facility	Higher education	Others	Formerly married	>=18 year	no	no	yes	>=90 days	male	female	yes	Facility	LB7	2514891	27	25-29	secondar	vodoun	10	2	40	not at a	less tha	less tha	richest	5	single b	30		9	5
6	0.782191	Benin	Late	Non-compliant	Non-compliant	rural	Low illiteracy	Low non-exposure	15-24	No formal education	4 to 6	2024-01-02	not exposed	Poor	2024-01-03	Optimal	Late	Facility	No formal education	Others	Currently married	<18 years	yes	no	yes	>=90 days	male	male	no	Facility	BJ7	782191	20	20-24	no educa	islam	4	1	22	not at a	not at a	not at a	poorest	1	single b			9	1
6	3.00823	Senegal	Early	Non-compliant	Non-compliant	urban	Low illiteracy	Low non-exposure	35-49	Primary education	>6	2024-01-02	exposed	Rich	>3	Optimal	Early	Facility	Higher education	Others	Formerly married	>=18 year	no		yes		male	female	no	Facility	SN7	3008230	44	40-44	primary	vodoun	13	1	90	not at a	at least	at least	richest	4	single b	75		9	4
6	0.772355	Guinea	Early	Non-compliant	Non-compliant	rural	Low illiteracy	Low non-exposure	25-34	No formal education	>6	>2	not exposed	Poor	>3	suboptimal	Early	Facility	No formal education	Others	Currently married	<18 years	no	no	yes	<90 days	male	female	no	Facility	GN7	772355	33	30-34	no educa	vodoun	14	5	38	not at a	less tha	not at a	poorer	8	single b	10			8
6	1.64531	Tanzania	Late	Non-compliant	Non-compliant	rural	Low illiteracy	Low non-exposure	25-34	Primary education	>6	2024-01-02	exposed	Poor	>3	Optimal	Late	Home	Primary education	Jointly with partner	Currently married	<18 years	yes	no	no		male	male	no	home	TZ8	1645314	32	30-34	primary		7	1	33	less tha	at least	not at a	poorer	5	single b	51		9	5
6	0.564155	Zambia	Late	Non-compliant	Non-compliant	urban	Low illiteracy	Low non-exposure	25-34	Higher education	4 to 6	2024-01-02	exposed	Rich	>3	suboptimal	Late	Facility	Higher education	Women alone	Currently married	>=18 year	yes	no	yes	>=90 days	male	female	no	Facility	ZM7	564155	30	30-34	secondar	other tr	6	1	30	not at a	at least	almost e	richer	4	single b	20		9	4
6	0.772355	Guinea	Early	Non-compliant	Non-compliant	rural	Low illiteracy	Low non-exposure	15-24	No formal education	>6	>2	exposed	Rich	2024-01-03	Optimal	Early	Facility	No formal education	Others	Currently married	<18 years	yes	no	yes		male	male	no	Facility	GN7	772355	23	20-24	no educa	vodoun	9	4	39	not at a	at least	at least	richer	1	single b				1
6	0.564155	Zambia	Early	Non-compliant	Non-compliant	urban	Low illiteracy	Low non-exposure	35-49	No formal education	>6	2024-01-02	exposed	Rich	>3	Optimal	Early	Facility	Higher education	Women alone	Currently married	<18 years	yes	no	yes	>=90 days	male	female	yes	Facility	ZM7	564155	41	40-44	no educa	other tr	10	1	65	not at a	almost e	almost e	richer	8	single b	46		10	8
6	2.9971	Cote d'Ivoire	Late	Non-compliant	Non-compliant	urban	Low illiteracy	Low non-exposure	15-24	Primary education	1 to 3	2024-01-02	exposed	Middle	2024-01-03	Optimal	Late	Home	No formal education	Jointly with partner	Currently married	>=18 year	no	no	yes	<90 days	male	female	no	home	CI8	2997096	22	20-24	primary	vodoun	3	1	30	not at a	not at a	at least	middle	1	single b			9	1
6	2.9971	Cote d'Ivoire	Early	Non-compliant	Non-compliant	urban	Low illiteracy	Low non-exposure	25-34	Higher education	1 to 3	2024-01-02	exposed	Rich	2024-01-03	Optimal	Early	Facility	Higher education	Jointly with partner	Currently married	>=18 year	no	no	no		female	male	no	Facility	CI8	2997096	29	25-29	secondar	other tr	3	1	54	not at a	not at a	at least	richest	2	single b	40		9	2
6	0.772355	Guinea	Late	Non-compliant	Non-compliant	rural	Low illiteracy	Low non-exposure	35-49	No formal education	>6	2024-01-02	not exposed	Poor	>3	Optimal	Late	Facility	No formal education	Others	Currently married	>=18 year	yes	no	yes	<90 days	male	female	no	Facility	GN7	772355	38	35-39	no educa	vodoun	7	1	42	not at a	less tha	not at a	poorer	6	single b	80			6
6	1.64531	Tanzania	Early	Non-compliant	Non-compliant	rural	Low illiteracy	Low non-exposure	25-34	No formal education	4 to 6	2024-01-02	not exposed	Poor	>3	Optimal	Early	Facility	No formal education	Women alone	Currently married	<18 years	yes	no	yes	>=90 days	male	male	no	Facility	TZ8	1645314	29	25-29	no educa		6	1	42	not at a	less tha	less tha	poorer	4	single b	39		9	4
6	1.8239	Rwanda	Late	Non-compliant	Non-compliant	rural	Low illiteracy	Low non-exposure	35-49	Primary education	4 to 6	2024-01-02	exposed	Middle	>3	Optimal	Late	Facility	Higher education	Others	Formerly married	<18 years	yes	yes	yes	<90 days	female	female	yes	Facility	RW7	1823904	38	35-39	primary	other tr	6	1	38	not at a	at least	at least	middle	7	single b	33		9	7
6	3.00823	Senegal	Early	Non-compliant	Non-compliant	urban	Low illiteracy	Low non-exposure	25-34	Higher education	4 to 6	2024-01-02	exposed	Rich	2024-01-03	suboptimal	Early	Facility	Higher education	Women alone	Currently married	>=18 year	yes		yes	>=90 days	male	male	no	Facility	SN7	3008230	26	25-29	secondar	vodoun	4	2	33	not at a	less tha	at least	richest	2	single b	32		9	2
6	2.51489	Liberia	Early	Compliant	Compliant	urban	Low illiteracy	Low non-exposure	25-34	No formal education	>6	2024-01-02	not exposed	Rich	2024-01-03	Optimal	Early	Facility	Higher education	Others	Never married		no	no	yes	>=90 days	male	female	yes	Facility	LB7	2514891	28	25-29	no educa	other tr	13	2	45	not at a	not at a	not at a	richer	2	single b	67		9	2
6	2.51489	Liberia	Early	Non-compliant	Non-compliant	urban	Low illiteracy	Low non-exposure	25-34	Higher education	4 to 6	2024-01-02	not exposed	Rich	2024-01-03	Optimal	Early	Facility	Higher education	Others	Never married		yes	yes	yes	<90 days	male	male	no	Facility	LB7	2514891	34	30-34	higher	vodoun	5	1	63	less tha	not at a	less tha	richest	1	single b			9	1
6	0.564155	Zambia	Late	Non-compliant	Non-compliant	urban	Low illiteracy	Low non-exposure	35-49	Primary education	>6	2024-01-02	exposed	Rich	>3	Optimal	Early	Facility	Higher education	Women alone	Currently married	>=18 year	yes	no	yes	>=90 days	male	female	no	Facility	ZM7	564155	36	35-39	primary	vodoun	10	2	46	not at a	almost e	almost e	richest	4	single b	48		9	4
6	1.64531	Tanzania	Late	Non-compliant	Non-compliant	rural	Low illiteracy	Low non-exposure	15-24	Primary education	>6	>2	not exposed	Poor	2024-01-03	Optimal	Late	Facility	Higher education	Others	Never married		no	no	yes	<90 days	male	female	no	Facility	TZ8	1645314	18	15-19	primary		11	4	46	not at a	not at a	not at a	poorest	1	single b			9	1
6	1.64531	Tanzania	Late	Non-compliant	Non-compliant	rural	Low illiteracy	Low non-exposure	35-49	Primary education	4 to 6	2024-01-02	exposed	Rich	>3	Optimal	Early	Facility	Primary education	Women alone	Currently married	>=18 year	yes	no	yes	>=90 days	male	male	no	Facility	TZ8	1645314	44	40-44	primary		6	1	47	less tha	less tha	at least	richer	6	single b	70		9	6
6	1.48333	Mali	Late	Non-compliant	Non-compliant	rural	Low illiteracy	Low non-exposure	25-34	No formal education	4 to 6	2024-01-02	not exposed	Middle	>3	suboptimal	Early	Home	Primary education	Others	Currently married	<18 years	no	no	yes		male	male	no	home	ML7	1483334	25	25-29	no educa	vodoun	6	2	37	not at a	less tha	not at a	middle	4	single b	23		9	4
6	2.51489	Liberia	Early	Non-compliant	Non-compliant	urban	Low illiteracy	Low non-exposure	25-34	No formal education	>6	2024-01-02	exposed	Rich	>3	Optimal	Early	Facility	No formal education	Jointly with partner	Currently married	<18 years	yes	no	yes	>=90 days	male	female	no	Facility	LB7	2514891	31	30-34	no educa	vodoun	13	2	45	not at a	not at a	at least	richer	7	single b	89		9	7
6	2.9971	Cote d'Ivoire	Early	Non-compliant	Non-compliant	urban	Low illiteracy	Low non-exposure	15-24	Higher education	1 to 3	0	exposed	Rich	2024-01-03	Optimal	Early	Facility	Higher education	Others	Never married		no	no	yes	<90 days	male	male	no	Facility	CI8	2997096	24	20-24	secondar	catholic	3	0	47	not at a	less tha	at least	richest	1	single b			9	1
6	0.564155	Zambia	Late	Non-compliant	Non-compliant	urban	Low illiteracy	Low non-exposure	15-24	Primary education	4 to 6	2024-01-02	exposed	Middle	2024-01-03	suboptimal	Late	Facility	Higher education	Women alone	Currently married	<18 years	no	no	yes	>=90 days	male	female	no	Facility	ZM7	564155	22	20-24	primary	other tr	6	2	27	not at a	at least	almost e	middle	3	single b	24		9	3
6	1.8239	Rwanda	Early	Non-compliant	Non-compliant	rural	Low illiteracy	Low non-exposure	25-34	Higher education	4 to 6	2024-01-02	exposed	Rich	2024-01-03	Optimal	Early	Facility	Primary education	Women alone	Currently married	>=18 year	yes	yes	yes	<90 days	male	female	no	Facility	RW7	1823904	34	30-34	secondar	other tr	4	1	58	less tha	at least	at least	richer	3	single b	33		9	3
6	0.782191	Benin	Late	Non-compliant	Non-compliant	rural	Low illiteracy	Low non-exposure	15-24	No formal education	1 to 3	2024-01-02	not exposed	Poor	2024-01-03	Optimal	Late	Facility	No formal education	Others	Currently married	>=18 year	no	no	no		male	male	no	Facility	BJ7	782191	23	20-24	no educa	islam	3	1	31	not at a	not at a	not at a	poorest	1	single b			9	1
6	0.752885	Sierra Leone	Early	Compliant	Compliant	urban	Low illiteracy	Low non-exposure	25-34	Higher education	>6	2024-01-02	exposed	Rich	2024-01-03	Optimal	Early	Facility	Higher education	Others	Currently married	>=18 year	yes	no	yes	<90 days	female	female	yes	Facility	SL7	752885	29	25-29	higher	vodoun	7	1	57	at least	at least	at least	richest	1	single b			9	1
6	0.564155	Zambia	Early	Non-compliant	Non-compliant	urban	Low illiteracy	Low non-exposure	35-49	Primary education	4 to 6	2024-01-02	exposed	Middle	>3	Optimal	Early	Facility	Higher education	Others	Formerly married	<18 years	yes	no	yes	<90 days	female	female	no	Facility	ZM7	564155	35	35-39	primary	other tr	5	1	35	not at a	at least	not at a	middle	5	single b	61		9	5
6	3.00823	Senegal	Early	Non-compliant	Non-compliant	urban	Low illiteracy	Low non-exposure	25-34	Higher education	>6	2024-01-02	exposed	Rich	2024-01-03	Optimal	Early	Facility	Higher education	Others	Currently married	<18 years	no		yes	>=90 days	female	female	no	Facility	SN7	3008230	26	25-29	secondar	other tr	7	1	43	not at a	less tha	at least	richest	2	single b	99		9	2
6	1.04185	Nigeria	Late	Non-compliant	Non-compliant	rural	Low illiteracy	Low non-exposure	25-34	No formal education	4 to 6	2024-01-02	not exposed	Poor	>3	Optimal	Late	Facility	Primary education	Others	Currently married	>=18 year	yes	no	yes	>=90 days	male	female	no	Facility	NG7	1041854	30	30-34	no educa	other tr	6	2	39	not at a	not at a	not at a	poorer	4	single b	53		9	4
6	0.148278	Gambia	Early	Compliant	Compliant	urban	Low illiteracy	Low non-exposure	25-34	Higher education	>6	2024-01-02	exposed	Rich	2024-01-03	Optimal	Early	Facility	Higher education	Jointly with partner	Currently married	>=18 year	yes	no	yes	>=90 days	male	female	yes	Facility	GM7	148278	34	30-34	higher	vodoun	22	2	39	less tha	at least	at least	richer	1	single b			9	1
6	1.48333	Mali	Late	Non-compliant	Non-compliant	rural	Low illiteracy	Low non-exposure	25-34	No formal education	>6	>2	exposed	Poor	>3	suboptimal	Late	Facility	No formal education	Others	Currently married	<18 years	yes	no	yes	<90 days	male	female	no	Facility	ML7	1483334	27	25-29	no educa	vodoun	13	4	38	not at a	at least	not at a	poorer	6	single b	24		9	6
6	0.148278	Gambia	Late	Non-compliant	Non-compliant	urban	Low illiteracy	Low non-exposure	25-34	Higher education	1 to 3	2024-01-02	exposed	Middle	2024-01-03	Optimal	Late	Facility	No formal education	Women alone	Currently married	>=18 year	yes	no	yes	>=90 days	male	female	no	Facility	GM7	148278	26	25-29	secondar	vodoun	3	1	28	not at a	at least	at least	middle	1	single b			9	1
6	0.564155	Zambia	Late	Non-compliant	Non-compliant	urban	Low illiteracy	Low non-exposure	15-24	Higher education	1 to 3	0	not exposed	Middle	2024-01-03	suboptimal	Late	Facility	Primary education	Others	Currently married	<18 years	no	no	yes	>=90 days	male	male	no	Facility	ZM7	564155	23	20-24	secondar	other tr	3	0	27	not at a	not at a	less tha	middle	2	single b	17		9	2
6	0.752885	Sierra Leone	Late	Non-compliant	Non-compliant	urban	Low illiteracy	Low non-exposure	35-49	No formal education	>6	2024-01-02	not exposed	Rich	>3	Optimal	Early	Facility	Higher education	Jointly with partner	Currently married	<18 years	yes	no	yes		male	female	no	Facility	SL7	752885	40	40-44	no educa	other tr	7	1	52	not at a	not at a	not at a	richer	5	single b	33		9	5
6	0.581133	Mauritania	Late	Non-compliant	Non-compliant	urban	Low illiteracy	Low non-exposure	35-49	No formal education	4 to 6	2024-01-02	not exposed	Poor	>3	suboptimal	Late	Home	No formal education	Women alone	Currently married	>=18 year	yes	no	yes		male	female	yes	home	MR7	581133	41	40-44	no educa		6	1	51	not at a	not at a	not at a	poorest	5	single b	27		9	5
6	2.9971	Cote d'Ivoire	Early	Non-compliant	Non-compliant	urban	Low illiteracy	Low non-exposure	25-34	No formal education	4 to 6	2024-01-02	not exposed	Poor	2024-01-03	Optimal	Early	Facility	No formal education	Others	Currently married	>=18 year	no	no	yes	<90 days	female	male	no	Facility	CI8	2997096	30	30-34	no educa	vodoun	4	2	30	not at a	not at a	not at a	poorer	3	single b	33		9	3
6	1.48333	Mali	Early	Non-compliant	Non-compliant	rural	Low illiteracy	Low non-exposure	35-49	No formal education	>6	2024-01-02	exposed	Poor	>3	suboptimal	Early	Facility	No formal education	Others	Currently married	<18 years	yes	no	yes	<90 days	male	male	no	Facility	ML7	1483334	35	35-39	no educa	vodoun	8	2	54	not at a	at least	not at a	poorer	9	single b	27		9	9
6	0.772355	Guinea	Late	Non-compliant	Non-compliant	rural	Low illiteracy	Low non-exposure	35-49	No formal education	>6	2024-01-02	exposed	Rich	>3	suboptimal	Late	Home	Higher education	Others	Formerly married	<18 years	no	no	yes	<90 days	male	female	no	home	GN7	772355	35	35-39	no educa	vodoun	10	1	63	not at a	less tha	at least	richest	8	single b	23			8
6	1.64531	Tanzania	Late	Non-compliant	Non-compliant	rural	Low illiteracy	Low non-exposure	25-34	Primary education	1 to 3	2024-01-02	not exposed	Poor	2024-01-03	Optimal	Early	Home	No formal education	Women alone	Currently married	>=18 year	yes	no	yes	>=90 days	female	female	no	home	TZ8	1645314	26	25-29	primary		3	2	26	less tha	less tha	less tha	poorer	3	single b	39		9	3
6	0.564155	Zambia	Late	Non-compliant	Non-compliant	urban	Low illiteracy	Low non-exposure	15-24	Primary education	1 to 3	2024-01-02	not exposed	Middle	2024-01-03	Optimal	Late	Facility	Higher education	Women alone	Currently married	>=18 year	no	no	yes	>=90 days	male	male	no	Facility	ZM7	564155	19	15-19	primary	other tr	3	1	24	not at a	not at a	not at a	middle	1	single b			9	1
6	0.772355	Guinea	Late	Non-compliant	Non-compliant	rural	Low illiteracy	Low non-exposure	15-24	No formal education	>6	2024-01-02	exposed	Rich	2024-01-03	Optimal	Late	Facility	No formal education	Jointly with partner	Currently married	>=18 year	yes	no	yes	>=90 days	male	male	no	Facility	GN7	772355	19	15-19	no educa	vodoun	15	2	70	not at a	at least	at least	richer	1	single b				1
6	1.04185	Nigeria	Late	Non-compliant	Non-compliant	rural	Low illiteracy	Low non-exposure	15-24	Higher education	>6	>2	not exposed	Rich	2024-01-03	Optimal	Late	Facility	Higher education	Others	Currently married	>=18 year	yes	no	no		male	female	no	Facility	NG7	1041854	24	20-24	secondar	other tr	10	3	54	not at a	not at a	not at a	richer	1	single b			9	1
6	3.00823	Senegal	Early	Non-compliant	Non-compliant	urban	Low illiteracy	Low non-exposure	35-49	No formal education	>6	2024-01-02	not exposed	Middle	>3	Optimal	Early	Facility	No formal education	Others	Currently married	>=18 year	no		yes	>=90 days	male	male	no	Facility	SN7	3008230	35	35-39	no educa	vodoun	7	2	49	not at a	not at a	less tha	middle	5	single b	61		9	5
6	1.64531	Tanzania	Early	Non-compliant	Non-compliant	rural	Low illiteracy	Low non-exposure	15-24	No formal education	4 to 6	>2	not exposed	Poor	>3	Optimal	Early	Facility	No formal education	Jointly with partner	Currently married	<18 years	no	no	yes	>=90 days	male	male	no	Facility	TZ8	1645314	23	20-24	no educa		6	3	29	not at a	not at a	not at a	poorer	4	single b	36		9	4
6	0.772355	Guinea	Late	Non-compliant	Non-compliant	rural	Low illiteracy	Low non-exposure	15-24	No formal education	>6	>2	exposed	Poor	>3	suboptimal	Early	Home	No formal education	Women alone	Currently married	<18 years	yes	no	yes	<90 days	male	female	no	home	GN7	772355	23	20-24	no educa	vodoun	8	4	41	not at a	at least	not at a	poorer	4	single b	26			4
6	1.48333	Mali	Early	Non-compliant	Non-compliant	rural	Low illiteracy	Low non-exposure	15-24	Primary education	4 to 6	2024-01-02	not exposed	Rich	2024-01-03	Optimal	Early	Facility	Primary education	Women alone	Currently married	<18 years	yes	no	yes		male	male	no	Facility	ML7	1483334	22	20-24	primary	vodoun	4	1	30	not at a	less tha	less tha	richer	2	single b	52		9	2
6	2.51489	Liberia	Late	Compliant	Compliant	urban	Low illiteracy	Low non-exposure	35-49	Primary education	>6	2024-01-02	exposed	Rich	>3	Optimal	Early	Home	Higher education	Jointly with partner	Currently married	>=18 year	yes	no	yes	>=90 days	male	male	yes	home	LB7	2514891	42	40-44	primary	vodoun	7	1	45	not at a	at least	at least	richest	5	single b	62		9	5
6	1.04185	Nigeria	Early	Compliant	Compliant	rural	Low illiteracy	Low non-exposure	15-24	Higher education	4 to 6	2024-01-02	exposed	Middle	2024-01-03	suboptimal	Early	Facility	Higher education	Others	Currently married	>=18 year	yes	no	yes	>=90 days	male	female	no	Facility	NG7	1041854	21	20-24	secondar	vodoun	5	2	38	not at a	less tha	at least	middle	2	single b	25		9	2
6	0.772355	Guinea	Late	Non-compliant	Non-compliant	rural	Low illiteracy	Low non-exposure	15-24	No formal education	>6	>2	not exposed	Poor	2024-01-03	suboptimal	Late	Facility	No formal education	Others	Currently married	<18 years	yes	no	yes	<90 days	male	female	yes	Facility	GN7	772355	21	20-24	no educa	vodoun	8	4	41	not at a	less tha	not at a	poorer	3	single b	16			3
6	2.51489	Liberia	Early	Compliant	Compliant	urban	Low illiteracy	Low non-exposure	25-34	Primary education	4 to 6	2024-01-02	exposed	Rich	2024-01-03	suboptimal	Early	Home	Higher education	Women alone	Currently married	>=18 year	yes	no	yes	>=90 days	male	female	no	home	LB7	2514891	25	25-29	primary	vodoun	4	1	52	not at a	not at a	at least	richest	3	single b	20		9	3
6	2.9971	Cote d'Ivoire	Late	Non-compliant	Non-compliant	urban	Low illiteracy	Low non-exposure	25-34	No formal education	4 to 6	2024-01-02	exposed	Rich	>3	Optimal	Early	Facility	No formal education	Others	Currently married	<18 years	no	no	yes	<90 days	male	female	no	Facility	CI8	2997096	28	25-29	no educa	vodoun	4	1	45	not at a	not at a	at least	richer	4	single b	48		9	4
6	0.772355	Guinea	Late	Non-compliant	Non-compliant	rural	Low illiteracy	Low non-exposure	25-34	No formal education	4 to 6	2024-01-02	not exposed	Poor	2024-01-03	suboptimal	Late	Facility	No formal education	Others	Currently married	<18 years	yes	no	yes	<90 days	male	male	yes	Facility	GN7	772355	25	25-29	no educa	vodoun	6	2	45	not at a	less tha	not at a	poorer	3	single b	20			3
6	1.8239	Rwanda	Early	Non-compliant	Non-compliant	rural	Low illiteracy	Low non-exposure	35-49	No formal education	>6	2024-01-02	not exposed	Poor	>3	Optimal	Early	Facility	Primary education	Women alone	Currently married	<18 years	yes	yes	yes	<90 days	male	male	yes	Facility	RW7	1823904	46	45-49	no educa	other tr	7	2	47	not at a	not at a	not at a	poorer	11	single b	44		9	11
6	0.148278	Gambia	Late	Non-compliant	Non-compliant	urban	Low illiteracy	Low non-exposure	15-24	Higher education	4 to 6	2024-01-02	exposed	Poor	2024-01-03	suboptimal	Late	Facility	No formal education	Others	Currently married	>=18 year	yes	no	yes	<90 days	male	male	no	Facility	GM7	148278	23	20-24	secondar	vodoun	4	2	30	not at a	not at a	at least	poorer	2	single b	32		9	2
6	1.64531	Tanzania	Late	Non-compliant	Non-compliant	rural	Low illiteracy	Low non-exposure	15-24	Primary education	1 to 3	2024-01-02	not exposed	Poor	2024-01-03	Optimal	Early	Facility	No formal education	Women alone	Currently married	<18 years	yes	no	yes	<90 days	female	male	no	Facility	TZ8	1645314	21	20-24	primary		3	2	21	not at a	not at a	not at a	poorest	2	single b	35		9	2
6	1.64531	Tanzania	Early	Non-compliant	Non-compliant	rural	Low illiteracy	Low non-exposure	15-24	No formal education	1 to 3	2024-01-02	not exposed	Poor	2024-01-03	Optimal	Early	Facility	No formal education	Others	Currently married	<18 years	yes	no	yes	>=90 days	male	male	no	Facility	TZ8	1645314	20	20-24	no educa		3	1	26	not at a	not at a	not at a	poorest	1	single b			9	1
6	0.782191	Benin	Early	Compliant	Compliant	rural	Low illiteracy	Low non-exposure	25-34	No formal education	4 to 6	2024-01-02	not exposed	Poor	>3	Optimal	Early	Facility	No formal education	Others	Currently married	<18 years	no	no	yes	>=90 days	male	male	no	Facility	BJ7	782191	25	25-29	no educa	islam	5	2	32	not at a	not at a	not at a	poorest	4	single b	34		9	4
6	1.8239	Rwanda	Late	Non-compliant	Non-compliant	rural	Low illiteracy	Low non-exposure	35-49	Primary education	>6	2024-01-02	exposed	Poor	>3	Optimal	Late	Facility	Primary education	Jointly with partner	Currently married	>=18 year	yes	no	yes	<90 days	male	female	no	Facility	RW7	1823904	36	35-39	primary	vodoun	7	2	46	not at a	at least	at least	poorest	6	single b	35		9	6
6	1.8239	Rwanda	Early	Non-compliant	Non-compliant	rural	Low illiteracy	Low non-exposure	35-49	Primary education	1 to 3	0	exposed	Poor	2024-01-03	Optimal	Early	Facility	Higher education	Others	Formerly married	>=18 year	yes	yes	yes	<90 days	female	female	no	Facility	RW7	1823904	39	35-39	primary	other tr	1	0	38	not at a	at least	less tha	poorer	3	single b	114		9	3
6	2.51489	Liberia	Early	Non-compliant	Non-compliant	urban	Low illiteracy	Low non-exposure	25-34	Higher education	4 to 6	0	exposed	Rich	2024-01-03	Optimal	Early	Facility	Higher education	Jointly with partner	Currently married	>=18 year	no	no	yes	>=90 days	female	female	no	Facility	LB7	2514891	25	25-29	higher	vodoun	5	0	48	less tha	at least	at least	richest	1	single b			9	1
6	1.8239	Rwanda	Late	Non-compliant	Non-compliant	rural	Low illiteracy	Low non-exposure	25-34	Primary education	4 to 6	2024-01-02	exposed	Poor	>3	Optimal	Early	Facility	Primary education	Jointly with partner	Currently married	<18 years	yes	yes	yes	<90 days	male	female	no	Facility	RW7	1823904	31	30-34	primary	vodoun	4	2	39	not at a	at least	less tha	poorest	5	single b	35		9	5
6	0.649676	Madagascar	Late	Non-compliant	Non-compliant	urban	Low illiteracy	Low non-exposure	35-49	Higher education	4 to 6	2024-01-02	exposed	Rich	2024-01-03	Optimal	Early	Facility	Higher education	Jointly with partner	Currently married	>=18 year	yes	no	yes	<90 days	male	male	no	Facility	MD7	649676	43	40-44	higher	vodoun	5	1	75	at least	at least	at least	richest	1	single b			9	1
6	1.48333	Mali	Late	Non-compliant	Non-compliant	rural	Low illiteracy	Low non-exposure	25-34	No formal education	>6	>2	exposed	Poor	>3	suboptimal	Early	Facility	No formal education	Others	Currently married	<18 years	yes	no	yes	<90 days	male	male	no	Facility	ML7	1483334	29	25-29	no educa	vodoun	13	4	38	not at a	at least	not at a	poorer	6	single b	24		9	6
6	0.752885	Sierra Leone	Late	Non-compliant	Non-compliant	urban	Low illiteracy	Low non-exposure	35-49	Primary education	4 to 6	2024-01-02	not exposed	Rich	>3	Optimal	Late	Facility	No formal education	Others	Currently married	<18 years	yes	no	yes	<90 days	male	female	yes	Facility	SL7	752885	36	35-39	primary	other tr	5	1	47	not at a	not at a	not at a	richer	7	single b	33		9	7
6	1.04185	Nigeria	Late	Non-compliant	Non-compliant	rural	Low illiteracy	Low non-exposure	25-34	Primary education	4 to 6	2024-01-02	exposed	Middle	2024-01-03	suboptimal	Late	Home	Higher education	Others	Currently married	>=18 year	yes	no	yes	<90 days	male	female	yes	home	NG7	1041854	30	30-34	primary	islam	6	2	35	not at a	at least	less tha	middle	3	single b	27		9	3
6	2.51489	Liberia	Early	Non-compliant	Non-compliant	urban	Low illiteracy	Low non-exposure	25-34	Higher education	4 to 6	2024-01-02	exposed	Rich	2024-01-03	Optimal	Early	Facility	Higher education	Jointly with partner	Currently married	>=18 year	yes	yes	yes	>=90 days	male	male	no	Facility	LB7	2514891	29	25-29	secondar	vodoun	4	1	30	not at a	not at a	at least	richest	1	single b			9	1
6	1.64531	Tanzania	Late	Non-compliant	Non-compliant	rural	Low illiteracy	Low non-exposure	15-24	No formal education	4 to 6	2024-01-02	not exposed	Poor	2024-01-03	Optimal	Late	Home	No formal education	Jointly with partner	Currently married	<18 years	no	no	yes	<90 days	male	male	no	home	TZ8	1645314	22	20-24	no educa		4	2	25	not at a	not at a	not at a	poorest	3	single b	35		9	3
6	1.48333	Mali	Late	Non-compliant	Non-compliant	rural	Low illiteracy	Low non-exposure	25-34	No formal education	>6	>2	not exposed	Poor	>3	Optimal	Early	Home	No formal education	Others	Currently married	<18 years	yes	no	yes	<90 days	male	female	no	home	ML7	1483334	25	25-29	no educa	vodoun	9	4	30	not at a	not at a	not at a	poorer	4	single b	48		9	4
6	3.00823	Senegal	Early	Non-compliant	Non-compliant	urban	Low illiteracy	Low non-exposure	25-34	Primary education	4 to 6	2024-01-02	exposed	Rich	>3	Optimal	Early	Facility	No formal education	Jointly with partner	Currently married	<18 years	yes		yes		male	female	no	Facility	SN7	3008230	28	25-29	primary	vodoun	5	1	35	not at a	at least	at least	richer	4	single b	70		9	4
6	2.51489	Liberia	Early	Compliant	Compliant	urban	Low illiteracy	Low non-exposure	25-34	Higher education	1 to 3	0	exposed	Rich	2024-01-03	Optimal	Early	Facility	Higher education	Others	Never married		yes	no	yes	>=90 days	female	male	yes	Facility	LB7	2514891	28	25-29	higher	vodoun	1	0	28	not at a	at least	at least	richest	1	single b			9	1
6	0.772355	Guinea	Late	Non-compliant	Non-compliant	rural	Low illiteracy	Low non-exposure	15-24	No formal education	4 to 6	2024-01-02	not exposed	Poor	2024-01-03	suboptimal	Early	Home	No formal education	Others	Currently married	<18 years	no	no	yes	<90 days	male	female	no	home	GN7	772355	18	15-19	no educa	vodoun	4	2	50	not at a	less tha	not at a	poorest	2	single b	25			2
6	1.27682	Kenya	Late	Non-compliant	Non-compliant	urban	Low illiteracy	Low non-exposure	25-34	Primary education	4 to 6	2024-01-02	exposed	Poor	2024-01-03	suboptimal	Early	Facility	Primary education	Women alone	Currently married	>=18 year	yes		yes	<90 days	male	female	no	Facility	KE8	1276816	26	25-29	primary	other tr	4	2	48	not at a	at least	less tha	poorer	3	single b	22		9	3
6	0.772355	Guinea	Late	Non-compliant	Non-compliant	rural	Low illiteracy	Low non-exposure	35-49	No formal education	>6	2024-01-02	exposed	Middle	>3	Optimal	Early	Facility	No formal education	Others	Currently married	<18 years	yes	no	yes	<90 days	male	male	yes	Facility	GN7	772355	35	35-39	no educa	vodoun	11	2	54	not at a	at least	not at a	middle	7	single b	39			7
6	3.00823	Senegal	Early	Non-compliant	Non-compliant	urban	Low illiteracy	Low non-exposure	35-49	Higher education	>6	2024-01-02	exposed	Rich	>3	Optimal	Early	Facility	Higher education	Jointly with partner	Currently married	>=18 year	yes		yes	>=90 days	female	female	no	Facility	SN7	3008230	37	35-39	secondar	other tr	9	2	38	less tha	less tha	at least	richest	4	single b	97		9	4
6	0.649676	Madagascar	Early	Non-compliant	Non-compliant	urban	Low illiteracy	Low non-exposure	35-49	Higher education	1 to 3	2024-01-02	exposed	Rich	2024-01-03	Optimal	Early	Facility	Higher education	Jointly with partner	Currently married	>=18 year	yes	no	yes	>=90 days	female	female	no	Facility	MD7	649676	39	35-39	higher	islam	3	1	39	at least	at least	less tha	richest	3	single b	61		9	3
6	0.782191	Benin	Late	Non-compliant	Non-compliant	rural	Low illiteracy	Low non-exposure	35-49	No formal education	>6	2024-01-02	not exposed	Poor	>3	suboptimal	Late	Facility	No formal education	Others	Currently married	<18 years	yes	no	yes	<90 days	male	female	no	Facility	BJ7	782191	38	35-39	no educa	islam	10	2	40	not at a	less tha	not at a	poorest	8	single b	29		9	8
6	0.649676	Madagascar	Early	Compliant	Compliant	urban	Low illiteracy	Low non-exposure	35-49	Higher education	>6	2024-01-02	exposed	Rich	2024-01-03	Optimal	Early	Facility	Higher education	Women alone	Currently married	>=18 year	yes	yes	yes	>=90 days	male	female	no	Facility	MD7	649676	38	35-39	higher	other tr	7	2	39	less tha	at least	at least	richest	3	single b	56		9	3
6	1.04185	Nigeria	Late	Non-compliant	Non-compliant	rural	Low illiteracy	Low non-exposure	25-34	Higher education	1 to 3	2024-01-02	not exposed	Rich	2024-01-03	Optimal	Late	Facility	Higher education	Others	Currently married	>=18 year	yes	no	yes	>=90 days	male	male	no	Facility	NG7	1041854	27	25-29	secondar	vodoun	3	1	30	not at a	less tha	not at a	richer	1	single b			9	1
6	0.752885	Sierra Leone	Late	Non-compliant	Non-compliant	urban	Low illiteracy	Low non-exposure	15-24	Higher education	4 to 6	2024-01-02	exposed	Rich	2024-01-03	suboptimal	Early	Facility	Higher education	Women alone	Currently married	>=18 year	yes	no	yes		male	female	no	Facility	SL7	752885	23	20-24	secondar	other tr	4	2	24	not at a	at least	less tha	richer	3	single b	32		9	3
6	0.782191	Benin	Late	Non-compliant	Non-compliant	rural	Low illiteracy	Low non-exposure	15-24	No formal education	>6	2024-01-02	not exposed	Poor	2024-01-03	suboptimal	Late	Facility	No formal education	Others	Currently married	<18 years	yes	no	yes	<90 days	male	female	no	Facility	BJ7	782191	22	20-24	no educa	islam	13	1	71	not at a	not at a	not at a	poorest	2	single b	25		9	2
6	0.772355	Guinea	Late	Non-compliant	Non-compliant	rural	Low illiteracy	Low non-exposure	25-34	No formal education	>6	2024-01-02	not exposed	Poor	>3	Optimal	Late	Facility	No formal education	Others	Currently married	<18 years	no	no	yes	<90 days	male	male	yes	Facility	GN7	772355	30	30-34	no educa	vodoun	8	2	46	not at a	less tha	not at a	poorest	6	single b	54			6
6	1.8239	Rwanda	Early	Non-compliant	Non-compliant	rural	Low illiteracy	Low non-exposure	35-49	Primary education	4 to 6	2024-01-02	exposed	Middle	>3	Optimal	Early	Facility	Higher education	Others	Formerly married	>=18 year	yes	yes	yes	<90 days	female	female	no	Facility	RW7	1823904	39	35-39	primary	other tr	6	1	39	not at a	at least	at least	middle	5	single b	114		9	5
6	0.752885	Sierra Leone	Late	Non-compliant	Non-compliant	urban	Low illiteracy	Low non-exposure	15-24	Higher education	>6	>2	exposed	Rich	2024-01-03	Optimal	Late	Facility	Higher education	Others	Never married		yes	no	yes		female	female	no	Facility	SL7	752885	22	20-24	secondar	vodoun	9	3	72	not at a	less tha	at least	richest	1	single b			9	1
6	0.752885	Sierra Leone	Early	Compliant	Compliant	urban	Low illiteracy	Low non-exposure	25-34	Higher education	1 to 3	2024-01-02	exposed	Rich	>3	Optimal	Early	Facility	Higher education	Jointly with partner	Currently married	<18 years	yes	no	yes	<90 days	male	female	yes	Facility	SL7	752885	32	30-34	secondar	vodoun	3	1	35	not at a	less tha	at least	richest	4	single b	131		9	4
6	0.752885	Sierra Leone	Late	Compliant	Compliant	urban	Low illiteracy	Low non-exposure	15-24	Higher education	4 to 6	0	not exposed	Rich	2024-01-03	Optimal	Early	Facility	Higher education	Others	Never married		no	no	yes	<90 days	male	male	no	Facility	SL7	752885	20	20-24	secondar	other tr	6	0	56	not at a	not at a	not at a	richer	1	single b			9	1
6	0.752885	Sierra Leone	Early	Compliant	Compliant	urban	Low illiteracy	Low non-exposure	25-34	Higher education	>6	2024-01-02	exposed	Rich	2024-01-03	Optimal	Early	Facility	Higher education	Others	Never married		yes	no	yes	<90 days	female	male	yes	Facility	SL7	752885	26	25-29	secondar	vodoun	13	1	54	not at a	at least	not at a	richest	2	single b	91		9	2
6	2.51489	Liberia	Early	Compliant	Compliant	urban	Low illiteracy	Low non-exposure	25-34	Higher education	4 to 6	2024-01-02	exposed	Rich	2024-01-03	Optimal	Early	Facility	Higher education	Others	Currently married	>=18 year	no	no	yes	>=90 days	male	female	no	Facility	LB7	2514891	28	25-29	higher	vodoun	4	1	36	less tha	at least	at least	richest	2	single b	109		9	2
6	1.8239	Rwanda	Early	Non-compliant	Non-compliant	rural	Low illiteracy	Low non-exposure	25-34	Higher education	4 to 6	2024-01-02	exposed	Rich	2024-01-03	Optimal	Early	Facility	Higher education	Others	Never married		no	yes	no		male	female	no	Facility	RW7	1823904	29	25-29	secondar	other tr	5	1	77	not at a	at least	less tha	richer	1	single b			9	1
6	0.649676	Madagascar	Early	Non-compliant	Non-compliant	urban	Low illiteracy	Low non-exposure	25-34	Higher education	4 to 6	2024-01-02	exposed	Rich	2024-01-03	Optimal	Early	Facility	Higher education	Jointly with partner	Currently married	>=18 year	yes	yes	yes	<90 days	male	female	no	Facility	MD7	649676	27	25-29	higher	other tr	4	1	32	less tha	not at a	at least	richest	1	single b			9	1
6	2.51489	Liberia	Early	Non-compliant	Non-compliant	urban	Low illiteracy	Low non-exposure	35-49	Primary education	>6	2024-01-02	exposed	Rich	>3	Optimal	Early	Facility	Higher education	Jointly with partner	Currently married	>=18 year	yes	no	yes	>=90 days	male	male	yes	Facility	LB7	2514891	40	40-44	primary	vodoun	10	2	40	not at a	less tha	at least	richest	8	single b	34		9	8
6	0.581133	Mauritania	Late	Non-compliant	Non-compliant	urban	Low illiteracy	Low non-exposure	35-49	No formal education	>6	2024-01-02	not exposed	Poor	>3	suboptimal	Late	Facility	No formal education	Women alone	Currently married	>=18 year	no	no	yes	<90 days	female	male	yes	Facility	MR7	581133	46	45-49	no educa		8	2	49	not at a	not at a	not at a	poorer	5	single b	27		9	5
6	0.564155	Zambia	Late	Non-compliant	Non-compliant	urban	Low illiteracy	Low non-exposure	15-24	Higher education	4 to 6	2024-01-02	exposed	Middle	2024-01-03	suboptimal	Early	Facility	Higher education	Others	Currently married	<18 years	no	no	yes	>=90 days	male	female	no	Facility	ZM7	564155	21	20-24	secondar	other tr	4	1	25	not at a	not at a	at least	middle	2	single b	23		9	2
6	0.772355	Guinea	Late	Non-compliant	Non-compliant	rural	Low illiteracy	Low non-exposure	25-34	No formal education	>6	>2	exposed	Rich	2024-01-03	suboptimal	Late	Facility	No formal education	Women alone	Currently married	<18 years	yes	no	yes		male	female	yes	Facility	GN7	772355	30	30-34	no educa	vodoun	9	4	39	not at a	at least	at least	richer	3	single b	32			3
6	1.8239	Rwanda	Late	Non-compliant	Non-compliant	rural	Low illiteracy	Low non-exposure	15-24	Primary education	4 to 6	2024-01-02	exposed	Middle	2024-01-03	Optimal	Late	Facility	Primary education	Jointly with partner	Currently married	>=18 year	yes	yes	yes	<90 days	male	male	no	Facility	RW7	1823904	21	20-24	primary	islam	4	1	27	less tha	at least	not at a	middle	1	single b			9	1
6	1.27682	Kenya	Late	Non-compliant	Non-compliant	urban	Low illiteracy	Low non-exposure	35-49	Higher education	1 to 3	2024-01-02	exposed	Middle	>3	Optimal	Late	Home	Higher education	Jointly with partner	Currently married	>=18 year	yes		yes	<90 days	male	female	no	home	KE8	1276816	35	35-39	secondar	other	3	1	39	not at a	at least	not at a	middle	5	single b	76		9	5
6	3.00823	Senegal	Late	Non-compliant	Non-compliant	urban	Low illiteracy	Low non-exposure	15-24	Higher education	>6	2024-01-02	not exposed	Rich	2024-01-03	Optimal	Late	Facility	Higher education	Others	Never married		yes		yes	>=90 days	female	male	no	Facility	SN7	3008230	19	15-19	secondar	other tr	9	2	38	not at a	less tha	less tha	richest	1	single b			9	1
6	1.04185	Nigeria	Late	Non-compliant	Non-compliant	rural	Low illiteracy	Low non-exposure	15-24	Higher education	1 to 3	2024-01-02	not exposed	Middle	2024-01-03	Optimal	Late	Facility	Higher education	Others	Currently married	>=18 year	yes	no	yes	>=90 days	female	female	yes	Facility	NG7	1041854	21	20-24	secondar	vodoun	3	2	23	not at a	not at a	not at a	middle	2	2nd of m			9	2
6	0.782191	Benin	Late	Non-compliant	Non-compliant	rural	Low illiteracy	Low non-exposure	25-34	No formal education	>6	2024-01-02	not exposed	Poor	>3	Optimal	Late	Home	No formal education	Others	Currently married	<18 years	no	no	yes	<90 days	male	male	no	home	BJ7	782191	33	30-34	no educa	islam	11	1	48	not at a	not at a	not at a	poorest	4	single b	75		9	4
6	1.64531	Tanzania	Late	Non-compliant	Non-compliant	rural	Low illiteracy	Low non-exposure	15-24	Primary education	1 to 3	2024-01-02	not exposed	Poor	2024-01-03	Optimal	Late	Facility	No formal education	Jointly with partner	Currently married	<18 years	no	no	yes	<90 days	female	male	no	Facility	TZ8	1645314	23	20-24	primary		3	2	23	not at a	not at a	not at a	poorest	2	single b	51		9	2
6	2.51489	Liberia	Early	Compliant	Compliant	urban	Low illiteracy	Low non-exposure	25-34	Higher education	4 to 6	2024-01-02	not exposed	Rich	2024-01-03	Optimal	Early	Facility	Higher education	Jointly with partner	Currently married	<18 years	yes	no	yes	>=90 days	male	female	yes	Facility	LB7	2514891	34	30-34	secondar	vodoun	4	1	37	not at a	less tha	less tha	richer	3	single b	126		9	3
6	0.148278	Gambia	Late	Non-compliant	Non-compliant	urban	Low illiteracy	Low non-exposure	25-34	Higher education	>6	2024-01-02	exposed	Rich	2024-01-03	suboptimal	Late	Facility	Higher education	Women alone	Currently married	>=18 year	no	no	yes	<90 days	male	male	no	Facility	GM7	148278	31	30-34	secondar	vodoun	8	1	69	at least	at least	at least	richer	2	single b	32		9	2
6	1.8239	Rwanda	Early	Non-compliant	Non-compliant	rural	Low illiteracy	Low non-exposure	25-34	Primary education	4 to 6	2024-01-02	exposed	Rich	2024-01-03	Optimal	Early	Facility	Primary education	Jointly with partner	Currently married	>=18 year	yes	yes	yes	>=90 days	male	female	no	Facility	RW7	1823904	31	30-34	primary	vodoun	5	2	39	less tha	at least	less tha	richer	3	single b	44		9	3
6	1.8239	Rwanda	Late	Non-compliant	Non-compliant	rural	Low illiteracy	Low non-exposure	25-34	Higher education	4 to 6	2024-01-02	exposed	Poor	2024-01-03	Optimal	Late	Facility	Primary education	Jointly with partner	Currently married	>=18 year	yes	yes	yes	<90 days	male	male	no	Facility	RW7	1823904	26	25-29	secondar	islam	4	1	29	less tha	at least	at least	poorer	2	single b	70		9	2
6	1.8239	Rwanda	Late	Non-compliant	Non-compliant	rural	Low illiteracy	Low non-exposure	35-49	Primary education	4 to 6	2024-01-02	exposed	Middle	2024-01-03	suboptimal	Late	Facility	Primary education	Women alone	Currently married	<18 years	yes	yes	yes	<90 days	male	male	no	Facility	RW7	1823904	35	35-39	primary	vodoun	5	2	34	at least	at least	at least	middle	3	single b	24		9	3
6	2.51489	Liberia	Late	Non-compliant	Non-compliant	urban	Low illiteracy	Low non-exposure	15-24	Higher education	4 to 6	2024-01-02	exposed	Rich	2024-01-03	Optimal	Early	Home	Higher education	Others	Never married		no	no	yes	<90 days	female	female	no	home	LB7	2514891	23	20-24	secondar	vodoun	4	1	22	not at a	at least	less tha	richer	1	single b			9	1
6	2.51489	Liberia	Early	Compliant	Compliant	urban	Low illiteracy	Low non-exposure	25-34	Higher education	4 to 6	2024-01-02	exposed	Rich	>3	suboptimal	Early	Facility	Higher education	Jointly with partner	Currently married	>=18 year	no	no	yes	>=90 days	male	female	no	Facility	LB7	2514891	34	30-34	higher	vodoun	6	2	42	at least	at least	at least	richest	4	single b	29		9	4
7	2.14613	Cote d'Ivoire	Late	Non-compliant	Non-compliant	urban	High illiteracy	Low non-exposure	25-34	No formal education	4 to 6	2024-01-02	exposed	Rich	2024-01-03	Optimal	Late	Facility	Primary education	Women alone	Currently married	<18 years	no	no	no		male	male	no	Facility	CI8	2146131	28	25-29	no educa	vodoun	4	1	33	not at a	not at a	at least	richer	2	single b	55		9	2
7	0.118878	Liberia	Late	Non-compliant	Non-compliant	rural	High illiteracy	Low non-exposure	15-24	Primary education	4 to 6	0	not exposed	Middle	2024-01-03	Optimal	Late	Facility	Higher education	Others	Never married		yes	no	yes	>=90 days	female	female	no	Facility	LB7	118878	18	15-19	primary	vodoun	5	0	81	not at a	not at a	not at a	middle	1	single b			9	1
7	0.134713	Gambia	Late	Non-compliant	Non-compliant	urban	High illiteracy	Low non-exposure	25-34	No formal education	>6	>2	exposed	Rich	2024-01-03	Optimal	Late	Facility	Primary education	Others	Currently married	<18 years	yes	no	yes	<90 days	male	male	no	Facility	GM7	134713	27	25-29	no educa	vodoun	37	7	54	not at a	at least	at least	richest	2	single b	53		10	2
7	0.881164	Zambia	Early	Non-compliant	Non-compliant	urban	High illiteracy	Low non-exposure	25-34	No formal education	4 to 6	2024-01-02	exposed	Rich	2024-01-03	Optimal	Early	Facility	Primary education	Jointly with partner	Currently married	>=18 year	yes	no	yes	>=90 days	male	male	no	Facility	ZM7	881164	30	30-34	no educa	other tr	5	1	32	not at a	not at a	almost e	richest	1	single b			9	1
7	1.62629	Benin	Late	Non-compliant	Non-compliant	rural	High illiteracy	Low non-exposure	25-34	No formal education	>6	>2	not exposed	Poor	2024-01-03	Optimal	Late	Home	No formal education	Others	Currently married	<18 years	yes	no	yes	<90 days	male	male	no	home	BJ7	1626286	28	25-29	no educa	no relig	8	3	31	not at a	not at a	not at a	poorer	3	single b	36		9	3
7	0.920262	Nigeria	Late	Compliant	Compliant	rural	High illiteracy	Low non-exposure	25-34	Higher education	4 to 6	2024-01-02	not exposed	Middle	>3	Optimal	Early	Home	Higher education	Jointly with partner	Currently married	<18 years	yes	no	yes	>=90 days	male	male	no	home	NG7	920262	30	30-34	secondar	vodoun	4	2	39	not at a	not at a	not at a	middle	4	single b	42		9	4
7	1.62629	Benin	Late	Non-compliant	Non-compliant	rural	High illiteracy	Low non-exposure	15-24	No formal education	>6	2024-01-02	not exposed	Poor	2024-01-03	suboptimal	Early	Facility	No formal education	Others	Currently married	<18 years	yes	no	yes	>=90 days	male	male	no	Facility	BJ7	1626286	20	20-24	no educa	islam	11	2	53	not at a	less tha	not at a	poorest	2	single b	20		9	2
7	0.134713	Gambia	Early	Compliant	Compliant	urban	High illiteracy	Low non-exposure	25-34	Primary education	>6	>2	exposed	Rich	2024-01-03	Optimal	Early	Facility	Higher education	Jointly with partner	Currently married	>=18 year	yes	no	yes		male	female	yes	Facility	GM7	134713	30	30-34	primary	vodoun	37	7	54	not at a	at least	at least	richest	3	single b	80		8	3
7	0.511899	Mali	Early	Non-compliant	Non-compliant	rural	High illiteracy	Low non-exposure	25-34	No formal education	4 to 6	2024-01-02	exposed	Rich	>3	suboptimal	Early	Facility	No formal education	Others	Currently married	<18 years	yes	no	yes	<90 days	female	female	no	Facility	ML7	511899	27	25-29	no educa	vodoun	6	2	27	not at a	not at a	at least	richest	4	single b	29		9	4
7	0.920262	Nigeria	Early	Compliant	Compliant	rural	High illiteracy	Low non-exposure	15-24	No formal education	4 to 6	2024-01-02	not exposed	Middle	2024-01-03	Optimal	Early	Facility	Higher education	Others	Currently married	<18 years	yes	no	yes	>=90 days	male	female	yes	Facility	NG7	920262	22	20-24	no educa	islam	4	1	38	not at a	not at a	not at a	middle	2	single b	79		9	2
7	0.671954	Sierra Leone	Late	Non-compliant	Non-compliant	rural	High illiteracy	Low non-exposure	25-34	Primary education	4 to 6	2024-01-02	not exposed	Poor	>3	suboptimal	Late	Facility	No formal education	Others	Currently married	>=18 year	yes	no	yes	<90 days	female	female	no	Facility	SL7	671954	30	30-34	primary	other tr	6	2	30	not at a	not at a	not at a	poorer	4	single b	31		9	4
7	2.14613	Cote d'Ivoire	Early	Non-compliant	Non-compliant	urban	High illiteracy	Low non-exposure	35-49	Primary education	>6	2024-01-02	exposed	Rich	>3	suboptimal	Early	Facility	Higher education	Others	Currently married	>=18 year	no	no	yes	<90 days	female	female	no	Facility	CI8	2146131	35	35-39	primary	other tr	9	2	35	not at a	at least	at least	richest	4	single b	26		9	4
7	0.881164	Zambia	Early	Non-compliant	Non-compliant	urban	High illiteracy	Low non-exposure	15-24	Higher education	1 to 3	0	not exposed	Rich	2024-01-03	suboptimal	Early	Facility	Higher education	Others	Formerly married	<18 years	yes	no	yes	>=90 days	female	female	no	Facility	ZM7	881164	23	20-24	secondar	other tr	1	0	23	not at a	not at a	not at a	richer	2	single b	29		8	2
7	0.920262	Nigeria	Late	Non-compliant	Non-compliant	rural	High illiteracy	Low non-exposure	15-24	Higher education	1 to 3	2024-01-02	exposed	Rich	2024-01-03	Optimal	Early	Facility	Higher education	Jointly with partner	Currently married	>=18 year	yes	no	yes	<90 days	male	male	no	Facility	NG7	920262	22	20-24	secondar	vodoun	3	1	27	not at a	less tha	at least	richer	1	single b			9	1
7	2.14613	Cote d'Ivoire	Late	Non-compliant	Non-compliant	urban	High illiteracy	Low non-exposure	15-24	Primary education	>6	>2	exposed	Rich	2024-01-03	Optimal	Late	Facility	Higher education	Others	Never married		no	no	no		male	male	no	Facility	CI8	2146131	23	20-24	primary	vodoun	11	3	46	not at a	not at a	at least	richest	1	single b			9	1
7	1.62629	Benin	Early	Non-compliant	Non-compliant	rural	High illiteracy	Low non-exposure	15-24	No formal education	>6	>2	not exposed	Poor	2024-01-03	Optimal	Early	Facility	No formal education	Jointly with partner	Currently married	<18 years	yes	no	yes	>=90 days	male	female	yes	Facility	BJ7	1626286	20	20-24	no educa	islam	20	4	53	not at a	not at a	not at a	poorer	1	single b			9	1
7	0.118878	Liberia	Early	Non-compliant	Non-compliant	rural	High illiteracy	Low non-exposure	25-34	Higher education	1 to 3	0	not exposed	Poor	2024-01-03	Optimal	Early	Facility	Higher education	Others	Never married		yes	no	yes	>=90 days	female	male	no	Facility	LB7	118878	27	25-29	secondar	vodoun	2	0	55	not at a	not at a	not at a	poorest	3	single b	43		9	3
7	1.62629	Benin	Late	Non-compliant	Non-compliant	rural	High illiteracy	Low non-exposure	35-49	No formal education	>6	2024-01-02	exposed	Middle	>3	Optimal	Early	Home	No formal education	Others	Currently married	>=18 year	yes	no	no		male	female	no	home	BJ7	1626286	48	45-49	no educa	islam	7	1	49	not at a	at least	not at a	middle	10	single b	33		9	10
7	0.511899	Mali	Early	Non-compliant	Non-compliant	rural	High illiteracy	Low non-exposure	35-49	Primary education	4 to 6	2024-01-02	not exposed	Rich	>3	Optimal	Early	Facility	No formal education	Others	Currently married	>=18 year	yes	no	yes	<90 days	male	female	no	Facility	ML7	511899	37	35-39	primary	vodoun	4	2	40	less tha	not at a	not at a	richer	5	single b	43		9	5
7	0.118878	Liberia	Late	Non-compliant	Non-compliant	rural	High illiteracy	Low non-exposure	15-24	Primary education	>6	2024-01-02	not exposed	Poor	2024-01-03	Optimal	Early	Facility	Higher education	Others	Never married		yes	no	yes	>=90 days	female	female	no	Facility	LB7	118878	24	20-24	primary	vodoun	8	2	31	not at a	not at a	not at a	poorest	1	single b			9	1
7	0.532265	Guinea	Late	Non-compliant	Non-compliant	rural	High illiteracy	Low non-exposure	15-24	No formal education	1 to 3	0	not exposed	Poor	2024-01-03	Optimal	Late	Facility	No formal education	Others	Currently married	<18 years	no	no	yes	<90 days	male	female	no	Facility	GN7	532265	18	15-19	no educa	vodoun	2	0	27	not at a	less tha	less tha	poorest	1	single b				1
7	0.287546	Cameroon	Late	Non-compliant	Non-compliant	rural	High illiteracy	Low non-exposure	35-49	Primary education	4 to 6	2024-01-02	not exposed	Poor	>3	Optimal	Late	Home	Primary education	Others	Currently married	<18 years	yes	no	yes	>=90 days	male	male	yes	home	CM7	287546	47	45-49	primary	other tr	6	1	50	not at a	not at a	not at a	poorest	10	single b	34			10
7	0.532265	Guinea	Late	Non-compliant	Non-compliant	rural	High illiteracy	Low non-exposure	35-49	No formal education	>6	>2	not exposed	Middle	>3	suboptimal	Late	Home	No formal education	Others	Currently married	>=18 year	yes	no	yes		male	male	no	home	GN7	532265	41	40-44	no educa	vodoun	11	3	45	not at a	not at a	not at a	middle	7	single b	23			7
7	0.511899	Mali	Early	Non-compliant	Non-compliant	rural	High illiteracy	Low non-exposure	25-34	Primary education	4 to 6	2024-01-02	exposed	Rich	>3	suboptimal	Early	Facility	No formal education	Jointly with partner	Currently married	<18 years	no	no	yes	<90 days	male	female	no	Facility	ML7	511899	32	30-34	primary	vodoun	6	2	44	not at a	not at a	at least	richer	4	single b	26		9	4
7	0.134713	Gambia	Early	Non-compliant	Non-compliant	urban	High illiteracy	Low non-exposure	25-34	Higher education	>6	>2	exposed	Rich	2024-01-03	Optimal	Early	Facility	Higher education	Others	Currently married	>=18 year	yes	no	yes		male	male	no	Facility	GM7	134713	31	30-34	secondar	vodoun	37	7	54	not at a	less tha	at least	richest	3	single b	53		9	3
7	3.42911	Senegal	Late	Non-compliant	Non-compliant	urban	High illiteracy	Low non-exposure	25-34	Higher education	>6	2024-01-02	exposed	Rich	2024-01-03	Optimal	Early	Facility	Higher education	Others	Currently married	>=18 year	yes		yes	>=90 days	female	male	yes	Facility	SN7	3429110	25	25-29	higher	vodoun	9	1	51	at least	at least	at least	richest	2	single b	53		9	2
7	0.920262	Nigeria	Early	Compliant	Compliant	rural	High illiteracy	Low non-exposure	25-34	Primary education	1 to 3	0	not exposed	Poor	2024-01-03	Optimal	Early	Home	Higher education	Others	Currently married	>=18 year	yes	no	yes	>=90 days	female	male	no	home	NG7	920262	30	30-34	primary	other tr	3	0	76	not at a	less tha	not at a	poorest	2	single b	108		9	2
7	1.62629	Benin	Late	Non-compliant	Non-compliant	rural	High illiteracy	Low non-exposure	25-34	No formal education	>6	>2	exposed	Poor	>3	Optimal	Early	Facility	No formal education	Jointly with partner	Currently married	<18 years	no	no	yes	<90 days	male	female	yes	Facility	BJ7	1626286	25	25-29	no educa	islam	13	4	54	not at a	at least	less tha	poorer	4	2nd of m	34		9	4
7	0.881164	Zambia	Late	Non-compliant	Non-compliant	urban	High illiteracy	Low non-exposure	35-49	Primary education	1 to 3	2024-01-02	not exposed	Rich	2024-01-03	Optimal	Late	Facility	Higher education	Others	Formerly married	<18 years	yes	no	yes		female	male	no	Facility	ZM7	881164	38	35-39	primary	other tr	2	1	38	not at a	not at a	not at a	richer	3	single b	122		9	3
7	1.62629	Benin	Early	Non-compliant	Non-compliant	rural	High illiteracy	Low non-exposure	15-24	No formal education	4 to 6	2024-01-02	not exposed	Middle	2024-01-03	Optimal	Early	Facility	No formal education	Others	Currently married	<18 years	no	no	yes	>=90 days	male	female	no	Facility	BJ7	1626286	20	20-24	no educa	islam	4	1	21	not at a	less tha	not at a	middle	1	single b			9	1
7	0.920262	Nigeria	Early	Non-compliant	Non-compliant	rural	High illiteracy	Low non-exposure	15-24	Higher education	1 to 3	0	exposed	Rich	2024-01-03	Optimal	Early	Facility	Higher education	Others	Currently married	>=18 year	yes	no	yes	>=90 days	male	male	no	Facility	NG7	920262	24	20-24	higher	vodoun	3	0	28	at least	at least	at least	richer	1	single b			9	1
7	0.976365	Rwanda	Early	Non-compliant	Non-compliant	rural	High illiteracy	Low non-exposure	25-34	Primary education	>6	>2	exposed	Rich	>3	suboptimal	Early	Facility	Primary education	Jointly with partner	Currently married	>=18 year	yes	yes	yes	<90 days	male	male	no	Facility	RW7	976365	32	30-34	primary	other tr	10	5	37	not at a	at least	not at a	richest	7	single b	19		9	7
7	2.14613	Cote d'Ivoire	Early	Non-compliant	Non-compliant	urban	High illiteracy	Low non-exposure	15-24	Higher education	>6	0	exposed	Rich	2024-01-03	Optimal	Early	Facility	Higher education	Others	Never married		yes	no	yes	<90 days	male	female	no	Facility	CI8	2146131	22	20-24	higher	islam	7	0	64	not at a	not at a	at least	richer	1	single b			9	1
7	0.134713	Gambia	Early	Non-compliant	Non-compliant	urban	High illiteracy	Low non-exposure	25-34	Higher education	>6	>2	exposed	Rich	>3	suboptimal	Early	Facility	Higher education	Jointly with partner	Currently married	<18 years	yes	no	yes	>=90 days	male	female	no	Facility	GM7	134713	27	25-29	secondar	vodoun	37	7	54	not at a	less tha	at least	richest	5	single b	22		9	5
7	1.75888	Mauritania	Early	Non-compliant	Non-compliant	rural	High illiteracy	Low non-exposure	25-34	Primary education	1 to 3	2024-01-02	not exposed	Poor	2024-01-03	Optimal	Early	Home	No formal education	Others	Currently married	<18 years	no	no	yes	<90 days	female	male	yes	home	MR7	1758883	29	25-29	primary		3	1	29	not at a	not at a	not at a	poorer	3	single b	40		9	3
7	0.976365	Rwanda	Late	Non-compliant	Non-compliant	rural	High illiteracy	Low non-exposure	25-34	Primary education	4 to 6	2024-01-02	exposed	Poor	2024-01-03	suboptimal	Early	Facility	Primary education	Jointly with partner	Currently married	>=18 year	no	yes	yes	>=90 days	male	male	no	Facility	RW7	976365	34	30-34	primary	other tr	4	1	29	not at a	at least	not at a	poorest	2	single b	27		9	2
7	3.42911	Senegal	Late	Non-compliant	Non-compliant	urban	High illiteracy	Low non-exposure	25-34	No formal education	1 to 3	2024-01-02	exposed	Middle	2024-01-03	Optimal	Late	Facility	No formal education	Jointly with partner	Currently married	<18 years	yes		yes	<90 days	male	female	no	Facility	SN7	3429110	26	25-29	no educa	vodoun	3	1	35	not at a	less tha	at least	middle	3	single b	70		9	3
7	1.04807	Tanzania	Early	Non-compliant	Non-compliant	rural	High illiteracy	Low non-exposure	25-34	Higher education	4 to 6	2024-01-02	exposed	Poor	2024-01-03	Optimal	Early	Facility	Primary education	Jointly with partner	Currently married	<18 years	yes	no	yes	<90 days	male	male	no	Facility	TZ8	1048066	25	25-29	secondar		5	2	44	not at a	at least	not at a	poorer	3	single b	36		9	3
7	0.118878	Liberia	Late	Non-compliant	Non-compliant	rural	High illiteracy	Low non-exposure	35-49	No formal education	>6	2024-01-02	not exposed	Poor	>3	suboptimal	Early	Home	No formal education	Women alone	Currently married	>=18 year	yes	no	yes	>=90 days	male	male	no	home	LB7	118878	48	45-49	no educa	vodoun	7	2	38	not at a	not at a	not at a	poorest	7	single b	32		9	7
7	2.14613	Cote d'Ivoire	Late	Non-compliant	Non-compliant	urban	High illiteracy	Low non-exposure	35-49	Higher education	>6	0	exposed	Rich	2024-01-03	Optimal	Early	Facility	Primary education	Jointly with partner	Currently married	>=18 year	no	no	yes	<90 days	male	female	no	Facility	CI8	2146131	39	35-39	secondar	other tr	7	0	64	not at a	not at a	at least	richer	1	single b			9	1
7	1.62629	Benin	Early	Non-compliant	Non-compliant	rural	High illiteracy	Low non-exposure	25-34	No formal education	>6	>2	not exposed	Poor	2024-01-03	suboptimal	Early	Home	No formal education	Others	Currently married	>=18 year	no	no	yes	<90 days	male	female	no	home	BJ7	1626286	26	25-29	no educa	islam	9	3	30	not at a	not at a	not at a	poorest	3	single b	20		9	3
7	0.511899	Mali	Late	Non-compliant	Non-compliant	rural	High illiteracy	Low non-exposure	35-49	No formal education	>6	2024-01-02	exposed	Rich	>3	Optimal	Early	Facility	Higher education	Others	Currently married	>=18 year	no	yes	yes		male	male	no	Facility	ML7	511899	40	40-44	no educa	vodoun	7	2	51	not at a	at least	not at a	richer	10	single b	46		9	10
7	0.671954	Sierra Leone	Late	Non-compliant	Non-compliant	rural	High illiteracy	Low non-exposure	25-34	No formal education	4 to 6	2024-01-02	not exposed	Poor	>3	Optimal	Early	Facility	No formal education	Others	Currently married	<18 years	yes	no	yes		male	female	no	Facility	SL7	671954	30	30-34	no educa	other tr	6	1	36	not at a	not at a	not at a	poorer	6	single b	62		9	6
7	0.511899	Mali	Early	Non-compliant	Non-compliant	rural	High illiteracy	Low non-exposure	15-24	No formal education	4 to 6	2024-01-02	not exposed	Rich	2024-01-03	Optimal	Early	Facility	No formal education	Jointly with partner	Currently married	<18 years	no	no	yes	<90 days	male	male	no	Facility	ML7	511899	23	20-24	no educa	vodoun	4	1	32	not at a	not at a	not at a	richer	3	single b	60		9	3
7	1.62629	Benin	Late	Non-compliant	Non-compliant	rural	High illiteracy	Low non-exposure	25-34	No formal education	4 to 6	2024-01-02	not exposed	Poor	2024-01-03	suboptimal	Late	Facility	No formal education	Others	Currently married	>=18 year	yes	no	yes	>=90 days	male	female	no	Facility	BJ7	1626286	26	25-29	no educa	protesta	5	2	35	not at a	less tha	not at a	poorest	3	single b	15		9	3
7	0.881164	Zambia	Late	Non-compliant	Non-compliant	urban	High illiteracy	Low non-exposure	25-34	Higher education	>6	2024-01-02	exposed	Rich	>3	Optimal	Early	Facility	Higher education	Others	Currently married	>=18 year	no	no	yes	<90 days	male	female	no	Facility	ZM7	881164	34	30-34	secondar	other tr	7	1	38	not at a	less tha	almost e	richest	4	single b	68		9	4
7	0.920262	Nigeria	Late	Non-compliant	Non-compliant	rural	High illiteracy	Low non-exposure	15-24	Higher education	>6	>2	exposed	Poor	2024-01-03	Optimal	Early	Facility	Higher education	Women alone	Currently married	>=18 year	yes	no	yes	<90 days	female	male	no	Facility	NG7	920262	22	20-24	secondar	other tr	7	3	57	less tha	less tha	at least	poorer	1	single b			9	1
7	0.532265	Guinea	Late	Non-compliant	Non-compliant	rural	High illiteracy	Low non-exposure	25-34	No formal education	>6	>2	not exposed	Middle	>3	suboptimal	Late	Home	No formal education	Others	Currently married	<18 years	yes	no	yes	<90 days	male	male	no	home	GN7	532265	32	30-34	no educa	vodoun	11	3	45	not at a	not at a	not at a	middle	7	single b	24			7
7	1.62629	Benin	Early	Non-compliant	Non-compliant	rural	High illiteracy	Low non-exposure	25-34	No formal education	4 to 6	2024-01-02	not exposed	Poor	>3	suboptimal	Early	Facility	No formal education	Others	Currently married	<18 years	no	no	yes	<90 days	male	female	no	Facility	BJ7	1626286	28	25-29	no educa	catholic	6	2	38	not at a	not at a	not at a	poorest	7	single b	30		9	7
7	0.511899	Mali	Early	Non-compliant	Non-compliant	rural	High illiteracy	Low non-exposure	25-34	Primary education	1 to 3	2024-01-02	not exposed	Rich	2024-01-03	Optimal	Early	Facility	Primary education	Others	Currently married	>=18 year	no	no	yes	<90 days	male	female	no	Facility	ML7	511899	26	25-29	primary	vodoun	3	1	23	not at a	not at a	not at a	richer	1	single b			9	1
7	1.62629	Benin	Late	Non-compliant	Non-compliant	rural	High illiteracy	Low non-exposure	15-24	No formal education	>6	>2	exposed	Middle	2024-01-03	Optimal	Late	Facility	No formal education	Others	Currently married	>=18 year	yes	no	yes	<90 days	male	female	no	Facility	BJ7	1626286	22	20-24	no educa	islam	12	5	27	not at a	at least	not at a	middle	1	single b			9	1
7	0.976365	Rwanda	Late	Non-compliant	Non-compliant	rural	High illiteracy	Low non-exposure	25-34	Primary education	>6	>2	not exposed	Poor	>3	suboptimal	Late	Facility	Primary education	Women alone	Currently married	>=18 year	yes	yes	yes	<90 days	male	female	no	Facility	RW7	976365	30	30-34	primary	other tr	7	3	31	not at a	not at a	not at a	poorest	5	single b	24		9	5
7	0.511899	Mali	Early	Non-compliant	Non-compliant	rural	High illiteracy	Low non-exposure	25-34	Primary education	4 to 6	>2	not exposed	Rich	>3	suboptimal	Early	Facility	No formal education	Others	Currently married	<18 years	yes	no	yes	<90 days	male	female	no	Facility	ML7	511899	33	30-34	primary	vodoun	6	3	44	not at a	not at a	less tha	richer	9	single b	14		9	9
7	1.62629	Benin	Late	Non-compliant	Non-compliant	rural	High illiteracy	Low non-exposure	15-24	No formal education	>6	>2	exposed	Middle	2024-01-03	Optimal	Late	Home	No formal education	Others	Currently married	<18 years	yes	no	yes	>=90 days	male	male	no	home	BJ7	1626286	23	20-24	no educa	islam	10	4	35	not at a	not at a	at least	middle	3	single b	34		9	3
7	0.971704	Madagascar	Late	Non-compliant	Non-compliant	urban	High illiteracy	Low non-exposure	25-34	Higher education	4 to 6	2024-01-02	not exposed	Rich	2024-01-03	Optimal	Early	Facility	Higher education	Jointly with partner	Currently married	>=18 year	no	no	yes	<90 days	male	female	yes	Facility	MD7	971704	28	25-29	secondar	other tr	5	2	31	not at a	less tha	less tha	richest	3	single b	53		9	3
7	0.118878	Liberia	Early	Non-compliant	Non-compliant	rural	High illiteracy	Low non-exposure	25-34	Primary education	4 to 6	2024-01-02	not exposed	Poor	2024-01-03	suboptimal	Early	Facility	Higher education	Jointly with partner	Currently married	>=18 year	no	no	yes	<90 days	male	male	no	Facility	LB7	118878	26	25-29	primary	vodoun	5	2	47	not at a	less tha	not at a	poorest	3	single b	20		9	3
7	1.62629	Benin	Late	Non-compliant	Non-compliant	rural	High illiteracy	Low non-exposure	15-24	No formal education	>6	2024-01-02	not exposed	Poor	2024-01-03	Optimal	Early	Facility	No formal education	Others	Currently married	<18 years	no	no	yes	>=90 days	male	male	no	Facility	BJ7	1626286	18	15-19	no educa	islam	8	1	24	not at a	not at a	not at a	poorest	1	single b			9	1
7	0.920262	Nigeria	Early	Non-compliant	Non-compliant	rural	High illiteracy	Low non-exposure	25-34	Higher education	4 to 6	0	not exposed	Middle	>3	Optimal	Early	Facility	Higher education	Others	Currently married	<18 years	yes	no	yes	>=90 days	female	male	no	Facility	NG7	920262	33	30-34	secondar	vodoun	4	0	59	not at a	not at a	not at a	middle	4	single b	106		9	4
7	0.532265	Guinea	Late	Non-compliant	Non-compliant	rural	High illiteracy	Low non-exposure	15-24	Primary education	>6	>2	not exposed	Middle	2024-01-03	Optimal	Late	Home	No formal education	Jointly with partner	Currently married	<18 years	no	no	yes	<90 days	male	male	no	home	GN7	532265	19	15-19	primary	vodoun	15	4	43	not at a	not at a	not at a	middle	2	single b	34			2
7	0.134713	Gambia	Early	Non-compliant	Non-compliant	urban	High illiteracy	Low non-exposure	35-49	Primary education	4 to 6	0	not exposed	Middle	>3	Optimal	Early	Facility	No formal education	Women alone	Currently married	>=18 year	no	no	yes	>=90 days	female	male	yes	Facility	GM7	134713	39	35-39	primary	vodoun	5	0	70	not at a	less tha	less tha	middle	5	single b	34		10	5
7	0.134713	Gambia	Early	Non-compliant	Non-compliant	urban	High illiteracy	Low non-exposure	25-34	Primary education	4 to 6	2024-01-02	exposed	Poor	2024-01-03	Optimal	Early	Facility	No formal education	Jointly with partner	Currently married	>=18 year	yes	no	yes	>=90 days	male	male	yes	Facility	GM7	134713	25	25-29	primary	vodoun	4	2	50	not at a	not at a	at least	poorer	1	single b			9	1
7	0.134713	Gambia	Late	Non-compliant	Non-compliant	urban	High illiteracy	Low non-exposure	25-34	Higher education	4 to 6	2024-01-02	exposed	Rich	2024-01-03	Optimal	Early	Facility	Higher education	Jointly with partner	Currently married	>=18 year	yes	no	yes	>=90 days	male	male	no	Facility	GM7	134713	34	30-34	secondar	vodoun	5	2	38	less tha	less tha	at least	richer	3	single b	35		9	3
7	0.134713	Gambia	Early	Non-compliant	Non-compliant	urban	High illiteracy	Low non-exposure	35-49	No formal education	4 to 6	2024-01-02	exposed	Poor	>3	Optimal	Early	Facility	No formal education	Jointly with partner	Currently married	<18 years	yes	no	yes	>=90 days	female	male	no	Facility	GM7	134713	39	35-39	no educa	vodoun	6	2	39	not at a	less tha	at least	poorer	6	single b	45		9	6
7	0.511899	Mali	Late	Non-compliant	Non-compliant	rural	High illiteracy	Low non-exposure	15-24	Higher education	>6	2024-01-02	exposed	Rich	2024-01-03	Optimal	Early	Facility	Higher education	Women alone	Currently married	<18 years	no	no	yes	<90 days	male	female	no	Facility	ML7	511899	21	20-24	secondar	vodoun	7	2	51	not at a	at least	at least	richer	1	single b			9	1
7	1.62629	Benin	Early	Non-compliant	Non-compliant	rural	High illiteracy	Low non-exposure	15-24	Primary education	4 to 6	2024-01-02	not exposed	Middle	2024-01-03	Optimal	Early	Facility	Primary education	Others	Currently married	<18 years	no	no	yes	<90 days	male	female	no	Facility	BJ7	1626286	20	20-24	primary	other tr	4	1	25	not at a	not at a	not at a	middle	1	single b			9	1
7	0.920262	Nigeria	Late	Non-compliant	Non-compliant	rural	High illiteracy	Low non-exposure	25-34	Higher education	4 to 6	2024-01-02	not exposed	Poor	2024-01-03	suboptimal	Early	Facility	Higher education	Others	Currently married	>=18 year	yes	no	no		male	female	no	Facility	NG7	920262	30	30-34	secondar	vodoun	5	2	35	less tha	less tha	less tha	poorer	2	single b	26		9	2
7	0.920262	Nigeria	Early	Non-compliant	Non-compliant	rural	High illiteracy	Low non-exposure	35-49	Primary education	>6	2024-01-02	exposed	Rich	>3	Optimal	Early	Facility	Higher education	Others	Currently married	<18 years	yes	no	yes	<90 days	male	male	no	Facility	NG7	920262	44	40-44	primary	other tr	7	1	50	not at a	less tha	at least	richer	7	single b	98		9	7
7	1.04807	Tanzania	Late	Non-compliant	Non-compliant	rural	High illiteracy	Low non-exposure	15-24	Primary education	4 to 6	2024-01-02	not exposed	Middle	2024-01-03	suboptimal	Early	Facility	Primary education	Others	Currently married	>=18 year	yes	no	yes	<90 days	male	female	no	Facility	TZ8	1048066	21	20-24	primary		4	1	25	not at a	not at a	not at a	middle	2	single b	30		9	2
7	1.04807	Tanzania	Early	Non-compliant	Non-compliant	rural	High illiteracy	Low non-exposure	25-34	Primary education	4 to 6	2024-01-02	not exposed	Poor	>3	Optimal	Early	Facility	Primary education	Jointly with partner	Currently married	<18 years	yes	no	yes	<90 days	male	male	no	Facility	TZ8	1048066	33	30-34	primary		5	1	41	not at a	not at a	not at a	poorest	5	single b	50		9	5
7	1.04807	Tanzania	Early	Non-compliant	Non-compliant	rural	High illiteracy	Low non-exposure	25-34	Primary education	4 to 6	2024-01-02	not exposed	Rich	2024-01-03	Optimal	Early	Facility	Higher education	Jointly with partner	Currently married	>=18 year	yes	no	yes	<90 days	male	male	no	Facility	TZ8	1048066	25	25-29	primary		4	2	32	not at a	less tha	not at a	richer	2	single b	46		9	2
7	1.62629	Benin	Early	Non-compliant	Non-compliant	rural	High illiteracy	Low non-exposure	15-24	No formal education	>6	>2	not exposed	Poor	2024-01-03	Optimal	Early	Facility	No formal education	Others	Currently married	>=18 year	yes	no	yes	>=90 days	male	female	no	Facility	BJ7	1626286	21	20-24	no educa	islam	20	4	53	not at a	less tha	not at a	poorer	1	single b			9	1
7	3.42911	Senegal	Late	Non-compliant	Non-compliant	urban	High illiteracy	Low non-exposure	15-24	Primary education	>6	2024-01-02	exposed	Rich	2024-01-03	Optimal	Early	Facility	Primary education	Others	Currently married	>=18 year	yes		yes	>=90 days	male	male	no	Facility	SN7	3429110	20	20-24	primary	vodoun	8	1	70	not at a	at least	at least	richer	1	single b			9	1
7	0.532265	Guinea	Late	Non-compliant	Non-compliant	rural	High illiteracy	Low non-exposure	15-24	No formal education	4 to 6	2024-01-02	exposed	Poor	2024-01-03	Optimal	Early	Home	No formal education	Jointly with partner	Currently married	<18 years	yes	no	yes	<90 days	male	male	no	home	GN7	532265	20	20-24	no educa	vodoun	4	2	28	not at a	at least	at least	poorest	2	single b	35			2
7	1.62629	Benin	Late	Non-compliant	Non-compliant	rural	High illiteracy	Low non-exposure	25-34	No formal education	>6	>2	exposed	Middle	>3	suboptimal	Late	Home	No formal education	Others	Currently married	<18 years	yes	no	no		male	male	no	home	BJ7	1626286	28	25-29	no educa	islam	10	4	35	not at a	not at a	at least	middle	5	single b	18		9	5
7	1.62629	Benin	Late	Non-compliant	Non-compliant	rural	High illiteracy	Low non-exposure	15-24	No formal education	4 to 6	2024-01-02	not exposed	Middle	2024-01-03	Optimal	Late	Facility	No formal education	Others	Currently married	<18 years	yes	no	yes	>=90 days	male	female	no	Facility	BJ7	1626286	20	20-24	no educa	protesta	4	1	28	not at a	less tha	not at a	middle	1	single b			8	1
7	0.920262	Nigeria	Late	Non-compliant	Non-compliant	rural	High illiteracy	Low non-exposure	15-24	Primary education	4 to 6	2024-01-02	not exposed	Rich	2024-01-03	suboptimal	Late	Facility	Primary education	Others	Currently married	>=18 year	yes	no	yes	>=90 days	male	female	no	Facility	NG7	920262	22	20-24	primary	other tr	4	2	26	not at a	not at a	less tha	richer	2	single b	28		9	2
7	0.118878	Liberia	Early	Non-compliant	Non-compliant	rural	High illiteracy	Low non-exposure	35-49	No formal education	4 to 6	2024-01-02	not exposed	Poor	2024-01-03	Optimal	Early	Facility	No formal education	Jointly with partner	Currently married	<18 years	yes	no	yes	>=90 days	female	male	no	Facility	LB7	118878	36	35-39	no educa	vodoun	4	1	36	not at a	not at a	not at a	poorest	3	single b	85		9	3
7	0.671954	Sierra Leone	Early	Non-compliant	Non-compliant	rural	High illiteracy	Low non-exposure	15-24	No formal education	1 to 3	2024-01-02	not exposed	Poor	2024-01-03	Optimal	Early	Facility	No formal education	Others	Currently married	<18 years	yes	no	yes		male	male	no	Facility	SL7	671954	19	15-19	no educa	other tr	3	1	23	not at a	not at a	not at a	poorer	1	single b			9	1
7	0.976365	Rwanda	Late	Non-compliant	Non-compliant	rural	High illiteracy	Low non-exposure	35-49	Primary education	4 to 6	2024-01-02	not exposed	Poor	>3	Optimal	Late	Home	No formal education	Jointly with partner	Currently married	>=18 year	no	yes	yes	<90 days	male	female	no	home	RW7	976365	37	35-39	primary	other tr	6	2	32	not at a	not at a	not at a	poorest	4	single b	36		9	4
7	0.881164	Zambia	Late	Non-compliant	Non-compliant	urban	High illiteracy	Low non-exposure	35-49	Higher education	4 to 6	2024-01-02	exposed	Rich	2024-01-03	Optimal	Early	Facility	Higher education	Jointly with partner	Currently married	>=18 year	yes	no	yes	>=90 days	male	female	no	Facility	ZM7	881164	36	35-39	higher	vodoun	4	1	42	at least	almost e	almost e	richest	1	single b			9	1
7	3.42911	Senegal	Early	Non-compliant	Non-compliant	urban	High illiteracy	Low non-exposure	25-34	Higher education	>6	2024-01-02	exposed	Middle	2024-01-03	Optimal	Early	Facility	Higher education	Others	Currently married	>=18 year	no		yes	>=90 days	female	female	no	Facility	SN7	3429110	27	25-29	higher	vodoun	8	1	51	less tha	at least	at least	middle	1	single b			9	1
7	0.881164	Zambia	Early	Non-compliant	Non-compliant	urban	High illiteracy	Low non-exposure	25-34	Higher education	4 to 6	2024-01-02	exposed	Rich	2024-01-03	Optimal	Early	Facility	Higher education	Jointly with partner	Currently married	>=18 year	yes	no	yes	>=90 days	male	male	no	Facility	ZM7	881164	28	25-29	higher	other tr	5	1	30	not at a	not at a	almost e	richest	3	single b	72		9	3
7	0.118878	Liberia	Late	Non-compliant	Non-compliant	rural	High illiteracy	Low non-exposure	15-24	Primary education	>6	2024-01-02	not exposed	Poor	>3	suboptimal	Late	Home	Higher education	Others	Never married		yes	no	yes	<90 days	female	female	no	home	LB7	118878	24	20-24	primary	vodoun	7	2	65	not at a	less tha	not at a	poorest	4	single b	28		8	4
7	0.532265	Guinea	Late	Non-compliant	Non-compliant	rural	High illiteracy	Low non-exposure	15-24	No formal education	1 to 3	2024-01-02	not exposed	Poor	2024-01-03	Optimal	Early	Facility	No formal education	Jointly with partner	Currently married	<18 years	yes	no	yes	<90 days	male	female	no	Facility	GN7	532265	17	15-19	no educa	vodoun	3	1	25	not at a	not at a	not at a	poorest	1	single b				1
7	0.287546	Cameroon	Late	Non-compliant	Non-compliant	rural	High illiteracy	Low non-exposure	25-34	No formal education	>6	>2	not exposed	Poor	>3	Optimal	Late	Home	No formal education	Others	Currently married	<18 years	no	no	no		male	male	yes	home	CM7	287546	25	25-29	no educa	catholic	18	5	45	not at a	not at a	not at a	poorest	5	single b	37			5
7	1.62629	Benin	Late	Non-compliant	Non-compliant	rural	High illiteracy	Low non-exposure	15-24	No formal education	>6	>2	exposed	Middle	2024-01-03	Optimal	Early	Facility	No formal education	Others	Currently married	<18 years	yes	no	yes	>=90 days	male	male	no	Facility	BJ7	1626286	22	20-24	no educa	islam	12	5	27	not at a	at least	not at a	middle	2	single b	40		9	2
7	0.971704	Madagascar	Early	Compliant	Compliant	urban	High illiteracy	Low non-exposure	35-49	Higher education	4 to 6	2024-01-02	exposed	Rich	2024-01-03	Optimal	Early	Facility	Higher education	Women alone	Currently married	>=18 year	yes	no	yes	>=90 days	male	male	no	Facility	MD7	971704	39	35-39	secondar	vodoun	4	1	48	not at a	at least	at least	richest	2	single b	179		9	2
7	0.671954	Sierra Leone	Early	Non-compliant	Non-compliant	rural	High illiteracy	Low non-exposure	35-49	No formal education	>6	2024-01-02	not exposed	Poor	>3	Optimal	Early	Facility	Higher education	Women alone	Currently married	>=18 year	yes	no	yes		female	female	no	Facility	SL7	671954	35	35-39	no educa	other tr	7	1	35	not at a	less tha	not at a	poorest	5	single b	77		9	5
7	0.671954	Sierra Leone	Late	Non-compliant	Non-compliant	rural	High illiteracy	Low non-exposure	15-24	Higher education	4 to 6	2024-01-02	not exposed	Rich	2024-01-03	Optimal	Early	Facility	Higher education	Others	Never married		no	no	yes	<90 days	female	female	no	Facility	SL7	671954	18	15-19	secondar	other tr	6	1	48	not at a	not at a	not at a	richer	1	single b			9	1
7	0.976365	Rwanda	Late	Non-compliant	Non-compliant	rural	High illiteracy	Low non-exposure	15-24	Higher education	1 to 3	2024-01-02	not exposed	Poor	2024-01-03	Optimal	Late	Facility	Primary education	Women alone	Currently married	>=18 year	no	yes	no		male	female	no	Facility	RW7	976365	21	20-24	secondar	other tr	3	1	24	not at a	not at a	not at a	poorest	1	single b			9	1
7	0.976365	Rwanda	Late	Non-compliant	Non-compliant	rural	High illiteracy	Low non-exposure	35-49	Primary education	>6	2024-01-02	not exposed	Middle	>3	suboptimal	Late	Facility	Primary education	Jointly with partner	Currently married	>=18 year	yes	no	yes	<90 days	male	female	no	Facility	RW7	976365	41	40-44	primary	islam	8	2	42	not at a	not at a	not at a	middle	7	single b	32		9	7
7	0.976365	Rwanda	Late	Non-compliant	Non-compliant	rural	High illiteracy	Low non-exposure	15-24	Primary education	1 to 3	2024-01-02	not exposed	Poor	2024-01-03	Optimal	Late	Facility	Primary education	Jointly with partner	Currently married	>=18 year	no	yes	yes	<90 days	male	female	no	Facility	RW7	976365	23	20-24	primary	other tr	3	1	22	not at a	not at a	not at a	poorest	1	single b			9	1
7	1.62629	Benin	Early	Non-compliant	Non-compliant	rural	High illiteracy	Low non-exposure	25-34	No formal education	>6	>2	exposed	Middle	2024-01-03	Optimal	Early	Facility	No formal education	Others	Currently married	<18 years	yes	no	yes	<90 days	male	female	no	Facility	BJ7	1626286	25	25-29	no educa	islam	12	5	27	not at a	at least	not at a	middle	3	single b	39		9	3
7	0.671954	Sierra Leone	Late	Non-compliant	Non-compliant	rural	High illiteracy	Low non-exposure	15-24	Higher education	4 to 6	2024-01-02	not exposed	Poor	2024-01-03	Optimal	Late	Facility	Higher education	Others	Currently married	<18 years	yes	no	yes	<90 days	male	male	no	Facility	SL7	671954	23	20-24	secondar	other tr	5	2	27	not at a	not at a	not at a	poorest	3	single b	35		9	3
7	0.976365	Rwanda	Late	Non-compliant	Non-compliant	rural	High illiteracy	Low non-exposure	25-34	Primary education	4 to 6	2024-01-02	not exposed	Poor	2024-01-03	Optimal	Early	Facility	No formal education	Women alone	Currently married	>=18 year	no	yes	yes	<90 days	male	female	no	Facility	RW7	976365	26	25-29	primary	other tr	4	1	34	not at a	not at a	not at a	poorest	3	single b	39		9	3
7	0.971704	Madagascar	Early	Non-compliant	Non-compliant	urban	High illiteracy	Low non-exposure	35-49	Higher education	1 to 3	2024-01-02	exposed	Rich	2024-01-03	Optimal	Early	Facility	Higher education	Jointly with partner	Currently married	>=18 year	yes	no	yes	>=90 days	male	male	no	Facility	MD7	971704	48	45-49	higher	other tr	3	1	36	not at a	less tha	at least	richest	1	single b			8	1
7	0.971704	Madagascar	Late	Non-compliant	Non-compliant	urban	High illiteracy	Low non-exposure	25-34	Higher education	4 to 6	2024-01-02	exposed	Rich	2024-01-03	Optimal	Early	Facility	Higher education	Women alone	Currently married	<18 years	yes	no	yes	>=90 days	male	male	yes	Facility	MD7	971704	31	30-34	secondar	vodoun	5	1	41	not at a	at least	less tha	richest	3	single b	80		9	3
7	1.77758	Kenya	Late	Non-compliant	Non-compliant	urban	High illiteracy	Low non-exposure	25-34	Higher education	1 to 3	2024-01-02	exposed	Rich	2024-01-03	Optimal	Late	Facility	Higher education	Women alone	Currently married	>=18 year	yes		yes	<90 days	male	female	no	Facility	KE8	1777584	29	25-29	secondar	celestes	3	1	28	not at a	less tha	at least	richer	1	single b			9	1
7	0.881164	Zambia	Early	Non-compliant	Non-compliant	urban	High illiteracy	Low non-exposure	35-49	Higher education	4 to 6	2024-01-02	exposed	Rich	>3	Optimal	Early	Facility	Higher education	Women alone	Currently married	<18 years	yes	no	yes	>=90 days	male	female	no	Facility	ZM7	881164	44	40-44	secondar	other tr	4	1	49	not at a	at least	almost e	richest	4	single b	90		9	4
7	1.62629	Benin	Early	Non-compliant	Non-compliant	rural	High illiteracy	Low non-exposure	25-34	No formal education	>6	>2	not exposed	Poor	2024-01-03	Optimal	Early	Home	No formal education	Others	Currently married	>=18 year	yes	no	yes	>=90 days	male	male	no	home	BJ7	1626286	29	25-29	no educa	no relig	8	3	31	not at a	not at a	not at a	poorer	3	single b	39		9	3
7	0.118878	Liberia	Early	Non-compliant	Non-compliant	rural	High illiteracy	Low non-exposure	15-24	No formal education	1 to 3	2024-01-02	not exposed	Poor	2024-01-03	Optimal	Early	Home	Higher education	Others	Formerly married	<18 years	yes	no	yes	>=90 days	female	female	yes	home	LB7	118878	20	20-24	no educa	vodoun	3	2	21	not at a	not at a	not at a	poorest	2	single b	56		9	2
7	1.04807	Tanzania	Early	Non-compliant	Non-compliant	rural	High illiteracy	Low non-exposure	15-24	Higher education	4 to 6	2024-01-02	exposed	Rich	2024-01-03	Optimal	Early	Facility	Higher education	Jointly with partner	Currently married	<18 years	yes	no	yes	>=90 days	male	male	no	Facility	TZ8	1048066	23	20-24	secondar		4	1	26	not at a	at least	at least	richer	3	single b	48		9	3
7	0.532265	Guinea	Late	Non-compliant	Non-compliant	rural	High illiteracy	Low non-exposure	15-24	No formal education	>6	2024-01-02	not exposed	Poor	2024-01-03	Optimal	Late	Home	No formal education	Jointly with partner	Currently married	<18 years	yes	no	yes	<90 days	male	male	no	home	GN7	532265	16	15-19	no educa	vodoun	10	1	53	not at a	not at a	not at a	poorest	1	single b				1
[truncated: 102,058 more rows]
[truncated: 116 more columns]
